# Supplementary material for: Pathogenic Microbes Increase Plant Dependence on Arbuscular Mycorrhizal Fungi: A Meta-Analysis
Source: Front Plant Sci. 2021 Oct 4;12:707118. doi: 10.3389/fpls.2021.707118 (PMC8521030; doi:10.3389/fpls.2021.707118)
Supplement: Supplementary file 1 [file Data_Sheet_1.CSV]

Type	Number	Num.articles	Tittle	pH	AP	Sand	Durarion(Pathogen)	Duration.Pa.S	Plant	Plant_family	Nitrogen_fixer	Her_woody	Root_type	Annual_perennial	Plant_life_type	AMF species	AMF_new_name	AMF_genus	AMF_family	AMF_guild	AMF_type	Pathogen	Pa_Type	Pathon_location	Variable	AMF.col	AMF.col.Path	Replicate	control	control_sd	AMF	AMF_sd	Pathogen	Pathogen_sd	AMF+pathogen	AMF+pathogen_sd
English	1	1	A comparison of wild-type,old and modern tomato cultivars in the interaction with the arbuscular mycorrhizal fungus Glomus mosseae and the tomato pathogen Fusarium oxysporum f. sp. lycopersici			<0.5	77	8.774964387	Lycopersicon hirsutum	Solanaceae	No_Fabaceae	Herbaceous	taproot	Annual	Annual_Herbaceous	Glomus mosseae	Funneliformis mosseae	Funneliformis	Glomeraceae	rhizophilic	Single	Fusarium oxysporum	Fungi	Root	Shoot fresh biomass	19.75	9.38	8	15.5893	2.140553648	14.7624	1.345482783	17.9895	0.489317893	15.8383	1.697056275
English	2	1	A comparison of wild-type,old and modern tomato cultivars in the interaction with the arbuscular mycorrhizal fungus Glomus mosseae and the tomato pathogen Fusarium oxysporum f. sp. lycopersici			<0.5	77	8.774964387	Lycopersicon peruvianum	Solanaceae	No_Fabaceae	Herbaceous	taproot	Annual	Annual_Herbaceous	Glomus mosseae	Funneliformis mosseae	Funneliformis	Glomeraceae	rhizophilic	Single	Fusarium oxysporum	Fungi	Root	Shoot fresh biomass	14	17.86	8	5.92498	1.207851519	7.61158	1.360671437	6.17924	1.941686937	6.06584	1.513547923
English	3	1	A comparison of wild-type,old and modern tomato cultivars in the interaction with the arbuscular mycorrhizal fungus Glomus mosseae and the tomato pathogen Fusarium oxysporum f. sp. lycopersici			<0.5	77	8.774964387	Lycopersicon hirsutum	Solanaceae	No_Fabaceae	Herbaceous	taproot	Annual	Annual_Herbaceous	Glomus mosseae	Funneliformis mosseae	Funneliformis	Glomeraceae	rhizophilic	Single	Fusarium oxysporum	Fungi	Root	Root fresh biomass	19.75	9.38	8	6.09157	1.666480978	5.80366	1.380102731	7.75989	1.660032164	6.3723	1.246685824
English	4	1	A comparison of wild-type,old and modern tomato cultivars in the interaction with the arbuscular mycorrhizal fungus Glomus mosseae and the tomato pathogen Fusarium oxysporum f. sp. lycopersici			<0.5	77	8.774964387	Lycopersicon peruvianum	Solanaceae	No_Fabaceae	Herbaceous	taproot	Annual	Annual_Herbaceous	Glomus mosseae	Funneliformis mosseae	Funneliformis	Glomeraceae	rhizophilic	Single	Fusarium oxysporum	Fungi	Root	Root fresh biomass	14	17.86	8	2.82128	0.998604481	3.09775	1.049487885	2.98743	1.405671712	2.67025	1.596477406
English	5	1	A comparison of wild-type,old and modern tomato cultivars in the interaction with the arbuscular mycorrhizal fungus Glomus mosseae and the tomato pathogen Fusarium oxysporum f. sp. lycopersici			<0.5	77	8.774964387	Lycopersicon hirsutum	Solanaceae	No_Fabaceae	Herbaceous	taproot	Annual	Annual_Herbaceous	Glomus mosseae	Funneliformis mosseae	Funneliformis	Glomeraceae	rhizophilic	Single	Fusarium oxysporum	Fungi	Root	Total fresh biomass	19.75	9.38	8	21.68087	2.712771418	20.56606	1.927435464	25.74939	1.730646927	22.2106	2.105760087
English	6	1	A comparison of wild-type,old and modern tomato cultivars in the interaction with the arbuscular mycorrhizal fungus Glomus mosseae and the tomato pathogen Fusarium oxysporum f. sp. lycopersici			<0.5	77	8.774964387	Lycopersicon peruvianum	Solanaceae	No_Fabaceae	Herbaceous	taproot	Annual	Annual_Herbaceous	Glomus mosseae	Funneliformis mosseae	Funneliformis	Glomeraceae	rhizophilic	Single	Fusarium oxysporum	Fungi	Root	Total fresh biomass	14	17.86	8	8.74626	1.567200115	10.70933	1.71838633	9.16667	2.397094309	8.73609	2.199901685
English	7	1	A comparison of wild-type,old and modern tomato cultivars in the interaction with the arbuscular mycorrhizal fungus Glomus mosseae and the tomato pathogen Fusarium oxysporum f. sp. lycopersici			<0.5	77	8.774964387	Solanum lycopersicum	Solanaceae	No_Fabaceae	Herbaceous	taproot	Annual	Annual_Herbaceous	Glomus mosseae	Funneliformis mosseae	Funneliformis	Glomeraceae	rhizophilic	Single	Fusarium oxysporum	Fungi	Root	Shoot fresh biomass	14.715	14.94875	8	15.201075	1.834198349	15.7842875	3.021342044	11.68303	3.083517198	13.10205	1.612039874
English	8	1	A comparison of wild-type,old and modern tomato cultivars in the interaction with the arbuscular mycorrhizal fungus Glomus mosseae and the tomato pathogen Fusarium oxysporum f. sp. lycopersici			<0.5	77	8.774964387	Solanum lycopersicum	Solanaceae	No_Fabaceae	Herbaceous	taproot	Annual	Annual_Herbaceous	Glomus mosseae	Funneliformis mosseae	Funneliformis	Glomeraceae	rhizophilic	Single	Fusarium oxysporum	Fungi	Root	Root fresh biomass	14.715	14.94875	8	5.27075	0.756757187	5.652615	1.417330424	4.04551875	1.243678882	4.63343	0.612655228
English	9	1	A comparison of wild-type,old and modern tomato cultivars in the interaction with the arbuscular mycorrhizal fungus Glomus mosseae and the tomato pathogen Fusarium oxysporum f. sp. lycopersici			<0.5	77	8.774964387	Solanum lycopersicum	Solanaceae	No_Fabaceae	Herbaceous	taproot	Annual	Annual_Herbaceous	Glomus mosseae	Funneliformis mosseae	Funneliformis	Glomeraceae	rhizophilic	Single	Fusarium oxysporum	Fungi	Root	Total fresh biomass	14.715	14.94875	8	20.471825	1.984178677	21.4369025	3.33726434	15.72854875	3.324878264	17.73548	1.724534425
English	10	2	Arbuscular mycorrhisation with Glomus irregulare induces expression of potato PR homologues genes in response to infection by Fusarium sambucinum			<0.5	56	7.483314774	Solanum tuberosum	Solanaceae	No_Fabaceae	Herbaceous	taproot	Perennial	Perennial_Herbaceous	Rhizophagus intraradices	Rhizophagus intraradices	Rhizophagus	Glomeraceae	rhizophilic	Single	Fusarium sambucinum	Fungi	Root	Shoot fresh biomass			12	16.4291	2.112062755	20.7285	1.288645801	12.9626	1.383215775	17.8353	1.409542947
English	11	2	Arbuscular mycorrhisation with Glomus irregulare induces expression of potato PR homologues genes in response to infection by Fusarium sambucinum			<0.5	56	7.483314774	Solanum tuberosum	Solanaceae	No_Fabaceae	Herbaceous	taproot	Perennial	Perennial_Herbaceous	Rhizophagus intraradices	Rhizophagus intraradices	Rhizophagus	Glomeraceae	rhizophilic	Single	Fusarium sambucinum	Fungi	Root	Root dry biomass			12	0.261989	0.111214982	0.45242	0.059229209	0.185585	0.088092104	0.319283	0.074356941
English	12	3	Arbuscular mycorrhiza detoxifying response against arsenic and pathogenic fungus in soybean	7.1	35.8	>0.5	55	7.416198487	Glycine max	Faboideae	No_Fabaceae	Herbaceous	taproot	Annual	Annual_Herbaceous	Rhizophagus intraradices	Rhizophagus intraradices	Rhizophagus	Glomeraceae	rhizophilic	Single	Macrophomina phaseolina	Fungi	Root	Shoot dry biomass	51.2215	51.8955	5	6.2	1.118033989	6.1	0.894427191	4	0.894427191	4.6	0.670820393
English	13	3	Arbuscular mycorrhiza detoxifying response against arsenic and pathogenic fungus in soybean	7.1	35.8	>0.5	55	7.416198487	Glycine max	Faboideae	No_Fabaceae	Herbaceous	taproot	Annual	Annual_Herbaceous	Rhizophagus intraradices	Rhizophagus intraradices	Rhizophagus	Glomeraceae	rhizophilic	Single	Macrophomina phaseolina	Fungi	Root	Root dry biomass	51.2215	51.8955	5	1.4	0.223606798	1.9	0.447213595	1.2	0.223606798	1.2	0.447213595
English	14	3	Arbuscular mycorrhiza detoxifying response against arsenic and pathogenic fungus in soybean	7.1	35.8	>0.5	55	7.416198487	Glycine max	Faboideae	No_Fabaceae	Herbaceous	taproot	Annual	Annual_Herbaceous	Rhizophagus intraradices	Rhizophagus intraradices	Rhizophagus	Glomeraceae	rhizophilic	Single	Macrophomina phaseolina	Fungi	Root	Total dry biomass	51.2215	51.8955	5	7.6	1.140175425	8	1	5.2	0.921954446	5.8	0.806225775
English	15	4	Arbuscular Mycorrhiza Protect an Annual Grass from Root Pathogenic Fungi in the Field	7.3	11	>0.5	90	9.486832981	Vulpia ciliata	Poaceae	No_Fabaceae	Herbaceous	fibrous	Annual	Annual_Herbaceous	Glomus sp.	Glomus sp.	Glomus	Glomeraceae	rhizophilic	Single	Fusarium oxysporum	Fungi	Root	Shoot dry biomass			16	2.51443	0.43624	2.70224	0.58764	2.13776	0.88152	2.21972	0.57136
English	16	5	Arbuscular mycorrhiza protects soybean plants against Macrophomina phaseolina even under nitrogen fertilization	6.9	34.7	<0.5	65	8.062257748	Glycine max	Faboideae	No_Fabaceae	Herbaceous	taproot	Annual	Annual_Herbaceous	Rhizophagus intraradices	Rhizophagus intraradices	Rhizophagus	Glomeraceae	rhizophilic	Single	Macrophomina phaseolina	Fungi	Root	Shoot dry biomass	40	29	20	3.32	0.39	2.99	0.13	2.27	0.88	3.56	0.63
English	17	5	Arbuscular mycorrhiza protects soybean plants against Macrophomina phaseolina even under nitrogen fertilization	6.9	34.7	<0.5	65	8.062257748	Glycine max	Faboideae	No_Fabaceae	Herbaceous	taproot	Annual	Annual_Herbaceous	Rhizophagus intraradices	Rhizophagus intraradices	Rhizophagus	Glomeraceae	rhizophilic	Single	Macrophomina phaseolina	Fungi	Root	Root dry biomass	40	29	20	1.67	0.17	1.37	0.33	0.95	0.51	1.05	0.24
English	18	5	Arbuscular mycorrhiza protects soybean plants against Macrophomina phaseolina even under nitrogen fertilization	6.9	34.7	<0.5	65	8.062257748	Glycine max	Faboideae	No_Fabaceae	Herbaceous	taproot	Annual	Annual_Herbaceous	Rhizophagus intraradices	Rhizophagus intraradices	Rhizophagus	Glomeraceae	rhizophilic	Single	Macrophomina phaseolina	Fungi	Root	Total dry biomass	40	29	20	4.99	0.425440948	4.36	0.354682957	3.22	1.017103731	4.61	0.674166152
English	19	6	Arbuscular mycorrhizal colonization alleviates Fusarium wilt in watermelon and modulates the composition of root exudates	7.1	19.1	>0.5	20	4.472135955	Citrullus lanatus	Cucurbitaceae	No_Fabaceae	Herbaceous	fibrous	Annual	Annual_Herbaceous	Glomus mosseae	Funneliformis mosseae	Funneliformis	Glomeraceae	rhizophilic	Single	Fusarium oxysporum	Fungi	Root	Shoot dry biomass	17.8	13.3	4	10.4648	1.601	11.4785	1.5084	9.36281	0.61552	10.4482	1.5906
English	20	6	Arbuscular mycorrhizal colonization alleviates Fusarium wilt in watermelon and modulates the composition of root exudates	7.1	19.1	>0.5	20	4.472135955	Citrullus lanatus	Cucurbitaceae	No_Fabaceae	Herbaceous	fibrous	Annual	Annual_Herbaceous	Glomus mosseae	Funneliformis mosseae	Funneliformis	Glomeraceae	rhizophilic	Single	Fusarium oxysporum	Fungi	Root	Root dry biomass	17.8	13.3	4	0.163348	0.033286	0.134425	0.040324	0.11043	0.020944	0.179952	0.012864
English	21	6	Arbuscular mycorrhizal colonization alleviates Fusarium wilt in watermelon and modulates the composition of root exudates	7.1	19.1	>0.5	20	4.472135955	Citrullus lanatus	Cucurbitaceae	No_Fabaceae	Herbaceous	fibrous	Annual	Annual_Herbaceous	Glomus mosseae	Funneliformis mosseae	Funneliformis	Glomeraceae	rhizophilic	Single	Fusarium oxysporum	Fungi	Root	Total dry biomass	17.8	13.3	4	10.628148	1.601345983	11.612925	1.508938894	9.47324	0.615876223	10.628152	1.590652018
English	22	7	Arbuscular mycorrhizal fungi reduce development of pea root-rot caused by Aphanomyces euteiches using oospores as pathogen inoculum	6.1	18	>0.5	33	5.744562647	Pisum sativum	Fabaceae	Fabaceae	Herbaceous	taproot	Annual	Annual_Herbaceous	Glomus intraradices	Rhizophagus intraradices	Rhizophagus	Glomeraceae	rhizophilic	Single	Aphanomyces euteiches	Oomycete	Root	Shoot dry biomass	75.1615	80.5245	5	1.70156	0.280626531	1.41724	0.119338948	0.246102	0.062880468	1.33859	0.203303301
English	23	7	Arbuscular mycorrhizal fungi reduce development of pea root-rot caused by Aphanomyces euteiches using oospores as pathogen inoculum	6.1	18	>0.5	33	5.744562647	Pisum sativum	Fabaceae	Fabaceae	Herbaceous	taproot	Annual	Annual_Herbaceous	Glomus claroideum	Claroideoglomus claroideum	Claroideoglomus	Claroideoglomeraceae	rhizophilic	Single	Aphanomyces euteiches	Oomycete	Root	Shoot dry biomass	42.0104	34.9135	5	1.70156	0.280626531	1.70703	0.206411435	0.246102	0.062880468	0.737708	0.585351167
English	24	7	Arbuscular mycorrhizal fungi reduce development of pea root-rot caused by Aphanomyces euteiches using oospores as pathogen inoculum	6.1	18	>0.5	33	5.744562647	Pisum sativum	Fabaceae	Fabaceae	Herbaceous	taproot	Annual	Annual_Herbaceous	Glomus intraradices	Rhizophagus intraradices	Rhizophagus	Glomeraceae	rhizophilic	Single	Aphanomyces euteiches	Oomycete	Root	Root dry biomass	75.1615	80.5245	5	0.5894	0.208390355	0.75841	0.140870047	0.188094	0.187364608	0.494561	0.135966349
English	25	7	Arbuscular mycorrhizal fungi reduce development of pea root-rot caused by Aphanomyces euteiches using oospores as pathogen inoculum	6.1	18	>0.5	33	5.744562647	Pisum sativum	Fabaceae	Fabaceae	Herbaceous	taproot	Annual	Annual_Herbaceous	Glomus claroideum	Claroideoglomus claroideum	Claroideoglomus	Claroideoglomeraceae	rhizophilic	Single	Aphanomyces euteiches	Oomycete	Root	Root dry biomass	42.0104	34.9135	5	0.5894	0.208390355	0.759772	0.080453726	0.188094	0.187364608	0.385397	0.164163167
English	26	7	Arbuscular mycorrhizal fungi reduce development of pea root-rot caused by Aphanomyces euteiches using oospores as pathogen inoculum	6.1	18	>0.5	33	5.744562647	Pisum sativum	Fabaceae	Fabaceae	Herbaceous	taproot	Annual	Annual_Herbaceous	Glomus intraradices	Rhizophagus intraradices	Rhizophagus	Glomeraceae	rhizophilic	Single	Aphanomyces euteiches	Oomycete	Root	Total dry biomass	75.1615	80.5245	5	2.29096	0.349539397	2.17565	0.184624361	0.434196	0.197634636	1.833151	0.244579394
English	27	7	Arbuscular mycorrhizal fungi reduce development of pea root-rot caused by Aphanomyces euteiches using oospores as pathogen inoculum	6.1	18	>0.5	33	5.744562647	Pisum sativum	Fabaceae	Fabaceae	Herbaceous	taproot	Annual	Annual_Herbaceous	Glomus claroideum	Claroideoglomus claroideum	Claroideoglomus	Claroideoglomeraceae	rhizophilic	Single	Aphanomyces euteiches	Oomycete	Root	Total dry biomass	42.0104	34.9135	5	2.29096	0.349539397	2.466802	0.221536639	0.434196	0.197634636	1.123105	0.607935469
English	28	8	Arbuscular mycorrhizal fungus alleviates alfalfa leaf spots caused by Phoma medicaginis revealed by RNA-seq analysis			>0.5	14	3.741657387	Medicago sativa	Fabaceae	Fabaceae	Herbaceous	taproot	Perennial	Perennial_Herbaceous	Rhizophagus intraradices	Rhizophagus intraradices	Rhizophagus	Glomeraceae	rhizophilic	Single	Phoma medicaginis	Fungi	Shoot	Shoot dry biomass	42.5	40.25	3	1.04	0.381051178	1.91	0.571576766	0.79	0.571576766	1.66	0.155884573
English	29	8	Arbuscular mycorrhizal fungus alleviates alfalfa leaf spots caused by Phoma medicaginis revealed by RNA-seq analysis			>0.5	14	3.741657387	Medicago sativa	Fabaceae	Fabaceae	Herbaceous	taproot	Perennial	Perennial_Herbaceous	Rhizophagus intraradices	Rhizophagus intraradices	Rhizophagus	Glomeraceae	rhizophilic	Single	Phoma medicaginis	Fungi	Shoot	Root dry biomass	42.5	40.25	3	0.73	0.433012702	2.16	0.81406388	0.69	0.259807621	1.9	0.294448637
English	30	8	Arbuscular mycorrhizal fungus alleviates alfalfa leaf spots caused by Phoma medicaginis revealed by RNA-seq analysis			>0.5	14	3.741657387	Medicago sativa	Fabaceae	Fabaceae	Herbaceous	taproot	Perennial	Perennial_Herbaceous	Rhizophagus intraradices	Rhizophagus intraradices	Rhizophagus	Glomeraceae	rhizophilic	Single	Phoma medicaginis	Fungi	Shoot	Total dry biomass	42.5	40.25	3	1.77	0.576801526	4.07	0.99468588	1.48	0.627853486	3.56	0.333166625
English	31	9	Bio-control characterization of two endo-mycorrhizal fungi against verticillium wilt of cucumber	6.8		<0.5	35	5.916079783	Cucumis sativus	Cucurbitaceae	No_Fabaceae	Herbaceous	taproot	Annual	Annual_Herbaceous	Glomus mosseae	Funneliformis mosseae	Funneliformis	Glomeraceae	rhizophilic	Single	Verticillium dahliae	Fungi	Root	Shoot dry biomass	70.5467	55.5115	4	4.3	0.43	6.6	0.66	2	0.2	4.7	0.47
English	32	9	Bio-control characterization of two endo-mycorrhizal fungi against verticillium wilt of cucumber	6.8		<0.5	35	5.916079783	Cucumis sativus	Cucurbitaceae	No_Fabaceae	Herbaceous	taproot	Annual	Annual_Herbaceous	Glomus fasciculatum	Rhizophagus fasciculatus	Rhizophagus	Glomeraceae	rhizophilic	Single	Verticillium dahliae	Fungi	Root	Shoot dry biomass	84.5238	60.0529	4	4.3	0.43	7.7	0.77	2	0.2	5.2	0.52
English	33	9	Bio-control characterization of two endo-mycorrhizal fungi against verticillium wilt of cucumber	6.8		<0.5	35	5.916079783	Cucumis sativus	Cucurbitaceae	No_Fabaceae	Herbaceous	taproot	Annual	Annual_Herbaceous	Glomus mosseae	Funneliformis mosseae	Funneliformis	Glomeraceae	rhizophilic	Single	Verticillium dahliae	Fungi	Root	Root dry biomass	70.5467	55.5115	4	5.8	0.58	6.5	0.65	3.2	0.32	5.1	0.51
English	34	9	Bio-control characterization of two endo-mycorrhizal fungi against verticillium wilt of cucumber	6.8		<0.5	35	5.916079783	Cucumis sativus	Cucurbitaceae	No_Fabaceae	Herbaceous	taproot	Annual	Annual_Herbaceous	Glomus fasciculatum	Rhizophagus fasciculatus	Rhizophagus	Glomeraceae	rhizophilic	Single	Verticillium dahliae	Fungi	Root	Root dry biomass	84.5238	60.0529	4	5.8	0.58	7.1	0.71	3.2	0.32	5.4	0.54
English	35	9	Bio-control characterization of two endo-mycorrhizal fungi against verticillium wilt of cucumber	6.8		<0.5	35	5.916079783	Cucumis sativus	Cucurbitaceae	No_Fabaceae	Herbaceous	taproot	Annual	Annual_Herbaceous	Glomus mosseae	Funneliformis mosseae	Funneliformis	Glomeraceae	rhizophilic	Single	Verticillium dahliae	Fungi	Root	Total dry biomass	70.5467	55.5115	4	10.1	1.01	13.1	1.31	5.2	0.52	9.8	0.98
English	36	9	Bio-control characterization of two endo-mycorrhizal fungi against verticillium wilt of cucumber	6.8		<0.5	35	5.916079783	Cucumis sativus	Cucurbitaceae	No_Fabaceae	Herbaceous	taproot	Annual	Annual_Herbaceous	Glomus fasciculatum	Rhizophagus fasciculatus	Rhizophagus	Glomeraceae	rhizophilic	Single	Verticillium dahliae	Fungi	Root	Total dry biomass	84.5238	60.0529	4	10.1	1.01	14.8	1.48	5.2	0.52	10.6	1.06
English	37	9	Bio-control characterization of two endo-mycorrhizal fungi against verticillium wilt of cucumber	6.8		<0.5	35	5.916079783	Cucumis sativus	Cucurbitaceae	No_Fabaceae	Herbaceous	taproot	Annual	Annual_Herbaceous	Glomus mosseae	Funneliformis mosseae	Funneliformis	Glomeraceae	rhizophilic	Single	Verticillium dahliae	Fungi	Root	Shoot fresh biomass	70.5467	55.5115	4	20.7	2.07	30	3	13.5	1.35	18.2	1.82
English	38	9	Bio-control characterization of two endo-mycorrhizal fungi against verticillium wilt of cucumber	6.8		<0.5	35	5.916079783	Cucumis sativus	Cucurbitaceae	No_Fabaceae	Herbaceous	taproot	Annual	Annual_Herbaceous	Glomus fasciculatum	Rhizophagus fasciculatus	Rhizophagus	Glomeraceae	rhizophilic	Single	Verticillium dahliae	Fungi	Root	Shoot fresh biomass	84.5238	60.0529	4	20.7	2.07	30.7	3.07	13.5	1.35	21.2	2.12
English	39	9	Bio-control characterization of two endo-mycorrhizal fungi against verticillium wilt of cucumber	6.8		<0.5	35	5.916079783	Cucumis sativus	Cucurbitaceae	No_Fabaceae	Herbaceous	taproot	Annual	Annual_Herbaceous	Glomus mosseae	Funneliformis mosseae	Funneliformis	Glomeraceae	rhizophilic	Single	Verticillium dahliae	Fungi	Root	Root fresh biomass	70.5467	55.5115	4	31.7	3.17	41	4.1	16	1.6	28	2.8
English	40	9	Bio-control characterization of two endo-mycorrhizal fungi against verticillium wilt of cucumber	6.8		<0.5	35	5.916079783	Cucumis sativus	Cucurbitaceae	No_Fabaceae	Herbaceous	taproot	Annual	Annual_Herbaceous	Glomus fasciculatum	Rhizophagus fasciculatus	Rhizophagus	Glomeraceae	rhizophilic	Single	Verticillium dahliae	Fungi	Root	Root fresh biomass	84.5238	60.0529	4	31.7	3.17	44	4.4	16	1.6	34.7	3.47
English	41	9	Bio-control characterization of two endo-mycorrhizal fungi against verticillium wilt of cucumber	6.8		<0.5	35	5.916079783	Cucumis sativus	Cucurbitaceae	No_Fabaceae	Herbaceous	taproot	Annual	Annual_Herbaceous	Glomus mosseae	Funneliformis mosseae	Funneliformis	Glomeraceae	rhizophilic	Single	Verticillium dahliae	Fungi	Root	Total fresh biomass	70.5467	55.5115	4	52.4	5.24	71	7.1	29.5	2.95	46.2	4.62
English	42	9	Bio-control characterization of two endo-mycorrhizal fungi against verticillium wilt of cucumber	6.8		<0.5	35	5.916079783	Cucumis sativus	Cucurbitaceae	No_Fabaceae	Herbaceous	taproot	Annual	Annual_Herbaceous	Glomus fasciculatum	Rhizophagus fasciculatus	Rhizophagus	Glomeraceae	rhizophilic	Single	Verticillium dahliae	Fungi	Root	Total fresh biomass	84.5238	60.0529	4	52.4	5.24	74.7	7.47	29.5	2.95	55.9	5.59
English	43	10	Biocontrol of a chickpea root-rot disease complex with Glomus intraradices, Pseudomonas putida and Paenibacillus polymyxa			>0.5	90	9.486832981	Cicer arietinum	Fabaceae	Fabaceae	Herbaceous	taproot	Annual	Annual_Herbaceous	Glomus intraradices	Rhizophagus intraradices	Rhizophagus	Glomeraceae	rhizophilic	Single	Macrophomina phaseolina	Fungi	Root	Shoot dry biomass	63	59	5	6.04	0.604	6.5	0.65	5.1	0.51	5.56	0.556
English	44	11	Biocontrol of a root-rot disease complex of chickpea by Glomus intraradices, Rhizobium sp. and Pseudomonas straita			>0.5	90	9.486832981	Cicer arietinum	Fabaceae	Fabaceae	Herbaceous	taproot	Annual	Annual_Herbaceous	Glomus intraradices	Rhizophagus intraradices	Rhizophagus	Glomeraceae	rhizophilic	Single	Macrophomina phaseolina	Fungi	Root	Shoot dry biomass	62	54	5	6.05656	0.165424309	6.46397	0.1552502	5.1518	0.077435034	5.50608	0.12926709
English	45	11	Biocontrol of a root-rot disease complex of chickpea by Glomus intraradices, Rhizobium sp. and Pseudomonas straita			>0.5	90	9.486832981	Cicer arietinum	Fabaceae	Fabaceae	Herbaceous	taproot	Annual	Annual_Herbaceous	Glomus intraradices	Rhizophagus intraradices	Rhizophagus	Glomeraceae	rhizophilic	Single	Macrophomina phaseolina	Fungi	Root	Root dry biomass	62	54	5	1.51	0.151	1.66	0.166	1.42	0.142	1.52	0.152
English	46	11	Biocontrol of a root-rot disease complex of chickpea by Glomus intraradices, Rhizobium sp. and Pseudomonas straita			>0.5	90	9.486832981	Cicer arietinum	Fabaceae	Fabaceae	Herbaceous	taproot	Annual	Annual_Herbaceous	Glomus intraradices	Rhizophagus intraradices	Rhizophagus	Glomeraceae	rhizophilic	Single	Macrophomina phaseolina	Fungi	Root	Total dry biomass	62	54	5	7.56656	0.756656	8.12397	0.812397	6.5718	0.65718	7.02608	0.702608
English	47	11	Biocontrol of a root-rot disease complex of chickpea by Glomus intraradices, Rhizobium sp. and Pseudomonas straita			>0.5	90	9.486832981	Cicer arietinum	Fabaceae	Fabaceae	Herbaceous	taproot	Annual	Annual_Herbaceous	Glomus intraradices	Rhizophagus intraradices	Rhizophagus	Glomeraceae	rhizophilic	Single	Macrophomina phaseolina	Fungi	Root	Total fresh biomass	62	54	5	45.38	4.538	49.64	4.964	40.34	4.034	42.44	4.244
English	48	12	Biocontrol of Fusarium Root Rot in the Common Bean (Phaseolus vulgaris L.) by using Symbiotic Glomus mosseae and Rhizobium leguminosarum			>0.5	45	6.708203932	Phaseolus vulgaris	Fabaceae	Fabaceae	Herbaceous	taproot	Annual	Annual_Herbaceous	Glomus mosseae	Funneliformis mosseae	Funneliformis	Glomeraceae	rhizophilic	Single	Fusarium solani	Fungi	Root	Shoot dry biomass	50.2	36.4	5	3.164	0.3164	3.833	0.3833	2.143	0.2143	3.281	0.3281
English	49	13	Biocontrol of the pathogen Phytophthora parasitica by arbuscular mycorrhizal fungi is a consequence of effects on infection loci			>0.5	26	5.099019514	Lycopersicon esculentum	Solanaceae	No_Fabaceae	Herbaceous	taproot	Annual	Annual_Herbaceous	Glomus mosseae	Funneliformis mosseae	Funneliformis	Glomeraceae	rhizophilic	Single	Phytophthora parasitica	Oomycete	Root	Shoot dry biomass	30	30	5	11.63	1.163	10.72	1.072	9.29	0.929	10.68	1.068
English	50	14	Biological control of damping-off of Cardamom by the VA mycorrhizal fungus, Glomus fasciculatum			>0.5	180	13.41640786	Elettaria cardamomum	Zingiberaceae	No_Fabaceae	Herbaceous	fibrous	Perennial	Perennial_Herbaceous	Glomus fasciculatum	Rhizophagus fasciculatus	Rhizophagus	Glomeraceae	rhizophilic	Single	Fusarium moniliforme	Fungi	Root	Shoot dry biomass	66	59	7	3	0.3	4.6	0.46	3.8	0.38	3.2	0.32
English	51	14	Biological control of damping-off of Cardamom by the VA mycorrhizal fungus, Glomus fasciculatum			>0.5	180	13.41640786	Elettaria cardamomum	Zingiberaceae	No_Fabaceae	Herbaceous	fibrous	Perennial	Perennial_Herbaceous	Glomus fasciculatum	Rhizophagus fasciculatus	Rhizophagus	Glomeraceae	rhizophilic	Single	Rhizoctonia sp.	Fungi	Root	Shoot dry biomass	66	54	7	3	0.3	4.6	0.46	1.4	0.14	3	0.3
English	52	14	Biological control of damping-off of Cardamom by the VA mycorrhizal fungus, Glomus fasciculatum			>0.5	180	13.41640786	Elettaria cardamomum	Zingiberaceae	No_Fabaceae	Herbaceous	fibrous	Perennial	Perennial_Herbaceous	Glomus fasciculatum	Rhizophagus fasciculatus	Rhizophagus	Glomeraceae	rhizophilic	Single	Fusarium moniliforme+Rhizoctonia sp.	Fungi	Root	Shoot dry biomass	66	51	7	3	0.3	4.6	0.46	4.1	0.41	2.7	0.27
English	53	14	Biological control of damping-off of Cardamom by the VA mycorrhizal fungus, Glomus fasciculatum			>0.5	180	13.41640786	Elettaria cardamomum	Zingiberaceae	No_Fabaceae	Herbaceous	fibrous	Perennial	Perennial_Herbaceous	Glomus fasciculatum	Rhizophagus fasciculatus	Rhizophagus	Glomeraceae	rhizophilic	Single	Fusarium moniliforme	Fungi	Root	Root dry biomass	66	59	7	1.5	0.15	2.1	0.21	1.6	0.16	1	0.1
English	54	14	Biological control of damping-off of Cardamom by the VA mycorrhizal fungus, Glomus fasciculatum			>0.5	180	13.41640786	Elettaria cardamomum	Zingiberaceae	No_Fabaceae	Herbaceous	fibrous	Perennial	Perennial_Herbaceous	Glomus fasciculatum	Rhizophagus fasciculatus	Rhizophagus	Glomeraceae	rhizophilic	Single	Rhizoctonia sp.	Fungi	Root	Root dry biomass	66	54	7	1.5	0.15	2.1	0.21	0.6	0.06	1.5	0.15
English	55	14	Biological control of damping-off of Cardamom by the VA mycorrhizal fungus, Glomus fasciculatum			>0.5	180	13.41640786	Elettaria cardamomum	Zingiberaceae	No_Fabaceae	Herbaceous	fibrous	Perennial	Perennial_Herbaceous	Glomus fasciculatum	Rhizophagus fasciculatus	Rhizophagus	Glomeraceae	rhizophilic	Single	Fusarium moniliforme+Rhizoctonia sp.	Fungi	Root	Root dry biomass	66	51	7	1.5	0.15	2.1	0.21	1.8	0.18	2.1	0.21
English	56	14	Biological control of damping-off of Cardamom by the VA mycorrhizal fungus, Glomus fasciculatum			>0.5	180	13.41640786	Elettaria cardamomum	Zingiberaceae	No_Fabaceae	Herbaceous	fibrous	Perennial	Perennial_Herbaceous	Glomus fasciculatum	Rhizophagus fasciculatus	Rhizophagus	Glomeraceae	rhizophilic	Single	Fusarium moniliforme	Fungi	Root	Total dry biomass	66	59	7	4.5	0.45	6.7	0.67	5.4	0.54	4.2	0.42
English	57	14	Biological control of damping-off of Cardamom by the VA mycorrhizal fungus, Glomus fasciculatum			>0.5	180	13.41640786	Elettaria cardamomum	Zingiberaceae	No_Fabaceae	Herbaceous	fibrous	Perennial	Perennial_Herbaceous	Glomus fasciculatum	Rhizophagus fasciculatus	Rhizophagus	Glomeraceae	rhizophilic	Single	Rhizoctonia sp.	Fungi	Root	Total dry biomass	66	54	7	4.5	0.45	6.7	0.67	2	0.2	4.5	0.45
English	58	14	Biological control of damping-off of Cardamom by the VA mycorrhizal fungus, Glomus fasciculatum			>0.5	180	13.41640786	Elettaria cardamomum	Zingiberaceae	No_Fabaceae	Herbaceous	fibrous	Perennial	Perennial_Herbaceous	Glomus fasciculatum	Rhizophagus fasciculatus	Rhizophagus	Glomeraceae	rhizophilic	Single	Fusarium moniliforme+Rhizoctonia sp.	Fungi	Root	Total dry biomass	66	51	7	4.5	0.45	6.7	0.67	5.9	0.59	4.8	0.48
English	59	14	Biological control of damping-off of Cardamom by the VA mycorrhizal fungus, Glomus fasciculatum			>0.5	180	13.41640786	Elettaria cardamomum	Zingiberaceae	No_Fabaceae	Herbaceous	fibrous	Perennial	Perennial_Herbaceous	Glomus fasciculatum	Rhizophagus fasciculatus	Rhizophagus	Glomeraceae	rhizophilic	Single	Fusarium moniliforme+Pythium vexans	Fungi+Oomycete	Root	Shoot dry biomass	66	49	7	3	0.3	4.6	0.46	3.7	0.37	3.9	0.39
English	60	14	Biological control of damping-off of Cardamom by the VA mycorrhizal fungus, Glomus fasciculatum			>0.5	180	13.41640786	Elettaria cardamomum	Zingiberaceae	No_Fabaceae	Herbaceous	fibrous	Perennial	Perennial_Herbaceous	Glomus fasciculatum	Rhizophagus fasciculatus	Rhizophagus	Glomeraceae	rhizophilic	Single	Fusarium moniliforme+Pythium vexans+Rhizoctonia sp.	Fungi+Oomycete	Root	Shoot dry biomass	66	34	7	3	0.3	4.6	0.46	2.2	0.22	2.7	0.27
English	61	14	Biological control of damping-off of Cardamom by the VA mycorrhizal fungus, Glomus fasciculatum			>0.5	180	13.41640786	Elettaria cardamomum	Zingiberaceae	No_Fabaceae	Herbaceous	fibrous	Perennial	Perennial_Herbaceous	Glomus fasciculatum	Rhizophagus fasciculatus	Rhizophagus	Glomeraceae	rhizophilic	Single	Fusarium moniliforme+Pythium vexans	Fungi+Oomycete	Root	Root dry biomass	66	49	7	1.5	0.15	2.1	0.21	1.2	0.12	1.2	0.12
English	62	14	Biological control of damping-off of Cardamom by the VA mycorrhizal fungus, Glomus fasciculatum			>0.5	180	13.41640786	Elettaria cardamomum	Zingiberaceae	No_Fabaceae	Herbaceous	fibrous	Perennial	Perennial_Herbaceous	Glomus fasciculatum	Rhizophagus fasciculatus	Rhizophagus	Glomeraceae	rhizophilic	Single	Fusarium moniliforme+Pythium vexans+Rhizoctonia sp.	Fungi+Oomycete	Root	Root dry biomass	66	34	7	1.5	0.15	2.1	0.21	1.5	0.15	1.6	0.16
English	63	14	Biological control of damping-off of Cardamom by the VA mycorrhizal fungus, Glomus fasciculatum			>0.5	180	13.41640786	Elettaria cardamomum	Zingiberaceae	No_Fabaceae	Herbaceous	fibrous	Perennial	Perennial_Herbaceous	Glomus fasciculatum	Rhizophagus fasciculatus	Rhizophagus	Glomeraceae	rhizophilic	Single	Fusarium moniliforme+Pythium vexans	Fungi+Oomycete	Root	Total dry biomass	66	49	7	4.5	0.45	6.7	0.67	4.9	0.49	5.1	0.51
English	64	14	Biological control of damping-off of Cardamom by the VA mycorrhizal fungus, Glomus fasciculatum			>0.5	180	13.41640786	Elettaria cardamomum	Zingiberaceae	No_Fabaceae	Herbaceous	fibrous	Perennial	Perennial_Herbaceous	Glomus fasciculatum	Rhizophagus fasciculatus	Rhizophagus	Glomeraceae	rhizophilic	Single	Fusarium moniliforme+Pythium vexans+Rhizoctonia sp.	Fungi+Oomycete	Root	Total dry biomass	66	34	7	4.5	0.45	6.7	0.67	3.7	0.37	4.3	0.43
English	65	14	Biological control of damping-off of Cardamom by the VA mycorrhizal fungus, Glomus fasciculatum			>0.5	180	13.41640786	Elettaria cardamomum	Zingiberaceae	No_Fabaceae	Herbaceous	fibrous	Perennial	Perennial_Herbaceous	Glomus fasciculatum	Rhizophagus fasciculatus	Rhizophagus	Glomeraceae	rhizophilic	Single	Pythium vexans	Oomycete	Root	Shoot dry biomass	66	58	7	3	0.3	4.6	0.46	3	0.3	3.2	0.32
English	66	14	Biological control of damping-off of Cardamom by the VA mycorrhizal fungus, Glomus fasciculatum			>0.5	180	13.41640786	Elettaria cardamomum	Zingiberaceae	No_Fabaceae	Herbaceous	fibrous	Perennial	Perennial_Herbaceous	Glomus fasciculatum	Rhizophagus fasciculatus	Rhizophagus	Glomeraceae	rhizophilic	Single	Pythium vexans+Rhizoctonia sp.	Oomycete	Root	Shoot dry biomass	66	50	7	3	0.3	4.6	0.46	3.2	0.32	3.7	0.37
English	67	14	Biological control of damping-off of Cardamom by the VA mycorrhizal fungus, Glomus fasciculatum			>0.5	180	13.41640786	Elettaria cardamomum	Zingiberaceae	No_Fabaceae	Herbaceous	fibrous	Perennial	Perennial_Herbaceous	Glomus fasciculatum	Rhizophagus fasciculatus	Rhizophagus	Glomeraceae	rhizophilic	Single	Pythium vexans	Oomycete	Root	Root dry biomass	66	58	7	1.5	0.15	2.1	0.21	1.2	0.12	1.4	0.14
English	68	14	Biological control of damping-off of Cardamom by the VA mycorrhizal fungus, Glomus fasciculatum			>0.5	180	13.41640786	Elettaria cardamomum	Zingiberaceae	No_Fabaceae	Herbaceous	fibrous	Perennial	Perennial_Herbaceous	Glomus fasciculatum	Rhizophagus fasciculatus	Rhizophagus	Glomeraceae	rhizophilic	Single	Pythium vexans+Rhizoctonia sp.	Oomycete	Root	Root dry biomass	66	50	7	1.5	0.15	2.1	0.21	1.1	0.11	1.2	0.12
English	69	14	Biological control of damping-off of Cardamom by the VA mycorrhizal fungus, Glomus fasciculatum			>0.5	180	13.41640786	Elettaria cardamomum	Zingiberaceae	No_Fabaceae	Herbaceous	fibrous	Perennial	Perennial_Herbaceous	Glomus fasciculatum	Rhizophagus fasciculatus	Rhizophagus	Glomeraceae	rhizophilic	Single	Pythium vexans	Oomycete	Root	Total dry biomass	66	58	7	4.5	0.45	6.7	0.67	4.2	0.42	4.6	0.46
English	70	14	Biological control of damping-off of Cardamom by the VA mycorrhizal fungus, Glomus fasciculatum			>0.5	180	13.41640786	Elettaria cardamomum	Zingiberaceae	No_Fabaceae	Herbaceous	fibrous	Perennial	Perennial_Herbaceous	Glomus fasciculatum	Rhizophagus fasciculatus	Rhizophagus	Glomeraceae	rhizophilic	Single	Pythium vexans+Rhizoctonia sp.	Oomycete	Root	Total dry biomass	66	50	7	4.5	0.45	6.7	0.67	4.3	0.43	4.9	0.49
English	71	15	Colonisation patterns of root tissues by Phytophthora nicotianae var. parasitica related to reduced disease in mycorrhizal tomato	8	26	<0.5	42	6.480740698	Solanum lycopersicum	Solanaceae	No_Fabaceae	Herbaceous	taproot	Annual	Annual_Herbaceous	Glomus mosseae	Funneliformis mosseae	Funneliformis	Glomeraceae	rhizophilic	Single	Phytophthora nicotianae	Oomycete	Root	Shoot fresh biomass			4	4.6109	0.46109	6.72234	0.672234	2.82766	0.282766	6.21419	0.621419
English	72	15	Colonisation patterns of root tissues by Phytophthora nicotianae var. parasitica related to reduced disease in mycorrhizal tomato	8	26	<0.5	42	6.480740698	Solanum lycopersicum	Solanaceae	No_Fabaceae	Herbaceous	taproot	Annual	Annual_Herbaceous	Glomus mosseae	Funneliformis mosseae	Funneliformis	Glomeraceae	rhizophilic	Single	Phytophthora nicotianae	Oomycete	Root	Root fresh biomass			4	4.43177	0.443177	6.83321	0.683321	2.33473	0.233473	6.54496	0.654496
English	73	15	Colonisation patterns of root tissues by Phytophthora nicotianae var. parasitica related to reduced disease in mycorrhizal tomato	8	26	<0.5	42	6.480740698	Solanum lycopersicum	Solanaceae	No_Fabaceae	Herbaceous	taproot	Annual	Annual_Herbaceous	Glomus mosseae	Funneliformis mosseae	Funneliformis	Glomeraceae	rhizophilic	Single	Phytophthora nicotianae	Oomycete	Root	Total fresh biomass			4	9.04267	0.904267	13.55555	1.355555	5.16239	0.516239	12.75915	1.275915
English	74	16	Compost and biochar alter mycorrhization, tomato root exudation, and development of Fusarium oxysporum f. sp. lycopersici			<0.5	42	6.480740698	Solanum lycopersicum	Solanaceae	No_Fabaceae	Herbaceous	taproot	Annual	Annual_Herbaceous	Mixed 6			Mixed	rhizophilic	Mixed	Fusarium oxysporum	Fungi	Root	Shoot dry biomass	25.4495	31.5628	5	1.536	0.106392114	1.51219	0.187024726	1.26339	0.144315827	1.73951	0.200731822
English	75	16	Compost and biochar alter mycorrhization, tomato root exudation, and development of Fusarium oxysporum f. sp. lycopersici			<0.5	42	6.480740698	Solanum lycopersicum	Solanaceae	No_Fabaceae	Herbaceous	taproot	Annual	Annual_Herbaceous	Mixed 6			Mixed	rhizophilic	Mixed	Fusarium oxysporum	Fungi	Root	Root dry biomass	25.4495	31.5628	5	0.368364	0.046346981	0.251914	0.024013134	0.260948	0.020692573	0.266701	0.04803074
English	76	16	Compost and biochar alter mycorrhization, tomato root exudation, and development of Fusarium oxysporum f. sp. lycopersici			<0.5	42	6.480740698	Solanum lycopersicum	Solanaceae	No_Fabaceae	Herbaceous	taproot	Annual	Annual_Herbaceous	Mixed 6			Mixed	rhizophilic	Mixed	Fusarium oxysporum	Fungi	Root	Total dry biomass	25.4495	31.5628	5	1.904364	0.116048803	1.764104	0.188560013	1.524338	0.145791771	2.006211	0.206398199
English	77	17	Contribution of arbuscular mycorrhizas to biological protection of micropropagated pineapple (,Ananas comosus (L.) Merr) against Phytophthora cinnamomi Rands			>0.5	30	5.477225575	Ananas comosus	Bromeliaceae	No_Fabaceae	Herbaceous	fibrous	Perennial	Perennial_Herbaceous	Glomus sp.	Glomus sp.	Glomus	Glomeraceae	rhizophilic	Single	Phytophthora cinnamomi	Oomycete	Root	Shoot fresh biomass	87.73625	83.20825	2	22.695	0.784888527	51.95	4.129503602	20.025	4.292138162	41.18	4.29920923
English	78	17	Contribution of arbuscular mycorrhizas to biological protection of micropropagated pineapple (,Ananas comosus (L.) Merr) against Phytophthora cinnamomi Rands			>0.5	30	5.477225575	Ananas comosus	Bromeliaceae	No_Fabaceae	Herbaceous	fibrous	Perennial	Perennial_Herbaceous	Glomus sp.	Glomus sp.	Glomus	Glomeraceae	rhizophilic	Single	Phytophthora cinnamomi	Oomycete	Root	Root fresh biomass	87.73625	83.20825	2	2.56	0.098994949	5.26	0.311126984	1.965	0.671751442	4.165	0.021213203
English	79	17	Contribution of arbuscular mycorrhizas to biological protection of micropropagated pineapple (,Ananas comosus (L.) Merr) against Phytophthora cinnamomi Rands			>0.5	30	5.477225575	Ananas comosus	Bromeliaceae	No_Fabaceae	Herbaceous	fibrous	Perennial	Perennial_Herbaceous	Glomus sp.	Glomus sp.	Glomus	Glomeraceae	rhizophilic	Single	Phytophthora cinnamomi	Oomycete	Root	Total fresh biomass	87.73625	83.20825	2	25.255	0.79110682	57.21	4.141207553	21.99	4.344387183	45.345	4.299261565
English	80	17	Contribution of arbuscular mycorrhizas to biological protection of micropropagated pineapple (,Ananas comosus (L.) Merr) against Phytophthora cinnamomi Rands			>0.5	30	5.477225575	Ananas comosus	Bromeliaceae	No_Fabaceae	Herbaceous	fibrous	Perennial	Perennial_Herbaceous	Glomus sp.	Glomus sp.	Glomus	Glomeraceae	rhizophilic	Single	Phytophthora cinnamomi	Oomycete	Root	Shoot dry biomass	87.73625	83.20825	2	2.485	0.558614357	4.83	0.268700577	1.92	0.466690476	3.975	0.049497475
English	81	18	Control of Fusarium Wilt of Cucumber Seedlings by Inoculation with an Arbuscular Mycorrhical Fungus	7.2	67.2	>0.5	96	9.797958971	Cucumis sativus	Cucurbitaceae	No_Fabaceae	Herbaceous	taproot	Annual	Annual_Herbaceous	Glomus etunicatum	Claroideoglomus etunicatum	Claroideoglomus	Claroideoglomeraceae	rhizophilic	Single	Fusarium oxysporum	Fungi	Root	Total dry biomass	37	32	6	3.71	0.371	4.44	0.444	3.11	0.311	3.92	0.392
English	82	19	Control of rubus stunt and stolbur diseases in Madagascar periwinkle with mycorrhizae and a synthetic antibacterial peptide			>0.5	120	10.95445115	Catharanthus roseus	Apocynaceae	No_Fabaceae	Herbaceous	taproot	Annual	Annual_Herbaceous	Rhizophagus intraradices	Rhizophagus intraradices	Rhizophagus	Glomeraceae	rhizophilic	Single	Candidatus Phytoplasma rubi	Bacteria	Root	Shoot dry biomass	90.8	88	10	1.86198	2.851741994	4.21587	1.728975311	1.60692	1.227880793	5.62485	0.779090347
English	83	19	Control of rubus stunt and stolbur diseases in Madagascar periwinkle with mycorrhizae and a synthetic antibacterial peptide			>0.5	120	10.95445115	Catharanthus roseus	Apocynaceae	No_Fabaceae	Herbaceous	taproot	Annual	Annual_Herbaceous	Rhizophagus intraradices	Rhizophagus intraradices	Rhizophagus	Glomeraceae	rhizophilic	Single	Candidatus Phytoplasma solani	Bacteria	Root	Shoot dry biomass	90.8	85.7	10	1.86198	2.851741994	4.21587	1.728975311	1.69862	0.832690953	2.77054	0.664394536
English	84	20	Cyamopsis tetragonoloba L Taub inoculated with arbuscular mycorrhiza and Pseudomonas fluorescens and treated with mustard oil cake overcome Macrophomina root-rot losses	7.4		>0.5	90	9.486832981	Cyamopsis tetragonoloba	Fabaceae	Fabaceae	Herbaceous	fibrous	Annual	Annual_Herbaceous	Glomus mosseae	Funneliformis mosseae	Funneliformis	Glomeraceae	rhizophilic	Single	Macrophomina phaseolina	Fungi	Root	Shoot dry biomass	66	68	15	17.25	1.025	19.44	1.9417	12.92	1.0225	19.46	1.9405
English	85	20	Cyamopsis tetragonoloba L Taub inoculated with arbuscular mycorrhiza and Pseudomonas fluorescens and treated with mustard oil cake overcome Macrophomina root-rot losses	7.4		>0.5	90	9.486832981	Cyamopsis tetragonoloba	Fabaceae	Fabaceae	Herbaceous	fibrous	Annual	Annual_Herbaceous	Glomus mosseae	Funneliformis mosseae	Funneliformis	Glomeraceae	rhizophilic	Single	Macrophomina phaseolina	Fungi	Root	Root dry biomass	66	68	15	0.88	0.81	0.96	0.21	0.62	0.96	0.97	0.32
English	86	20	Cyamopsis tetragonoloba L Taub inoculated with arbuscular mycorrhiza and Pseudomonas fluorescens and treated with mustard oil cake overcome Macrophomina root-rot losses	7.4		>0.5	90	9.486832981	Cyamopsis tetragonoloba	Fabaceae	Fabaceae	Herbaceous	fibrous	Annual	Annual_Herbaceous	Glomus mosseae	Funneliformis mosseae	Funneliformis	Glomeraceae	rhizophilic	Single	Macrophomina phaseolina	Fungi	Root	Total dry biomass	66	68	15	18.13	1.306416855	20.4	1.953023013	13.54	1.40253565	20.43	1.966707973
English	87	20	Cyamopsis tetragonoloba L Taub inoculated with arbuscular mycorrhiza and Pseudomonas fluorescens and treated with mustard oil cake overcome Macrophomina root-rot losses	7.4		>0.5	90	9.486832981	Cyamopsis tetragonoloba	Fabaceae	Fabaceae	Herbaceous	fibrous	Annual	Annual_Herbaceous	Glomus sinuosum	Sclerocystis sinuosum	Sclerocystis	Glomeraceae	rhizophilic	Single	Macrophomina phaseolina	Fungi	Root	Shoot dry biomass	64	68	15	17.25	1.025	19.39	1.7569	12.92	1.0225	19.2	1.928
English	88	20	Cyamopsis tetragonoloba L Taub inoculated with arbuscular mycorrhiza and Pseudomonas fluorescens and treated with mustard oil cake overcome Macrophomina root-rot losses	7.4		>0.5	90	9.486832981	Cyamopsis tetragonoloba	Fabaceae	Fabaceae	Herbaceous	fibrous	Annual	Annual_Herbaceous	Glomus sinuosum	Sclerocystis sinuosum	Sclerocystis	Glomeraceae	rhizophilic	Single	Macrophomina phaseolina	Fungi	Root	Root dry biomass	64	68	15	0.88	0.81	0.95	0.15	0.62	0.96	0.94	0.11
English	89	20	Cyamopsis tetragonoloba L Taub inoculated with arbuscular mycorrhiza and Pseudomonas fluorescens and treated with mustard oil cake overcome Macrophomina root-rot losses	7.4		>0.5	90	9.486832981	Cyamopsis tetragonoloba	Fabaceae	Fabaceae	Herbaceous	fibrous	Annual	Annual_Herbaceous	Glomus sinuosum	Sclerocystis sinuosum	Sclerocystis	Glomeraceae	rhizophilic	Single	Macrophomina phaseolina	Fungi	Root	Total dry biomass	64	68	15	18.13	1.306416855	20.34	1.763291697	13.54	1.40253565	20.14	1.931135417
English	90	20	Cyamopsis tetragonoloba L Taub inoculated with arbuscular mycorrhiza and Pseudomonas fluorescens and treated with mustard oil cake overcome Macrophomina root-rot losses	7.4		>0.5	90	9.486832981	Cyamopsis tetragonoloba	Fabaceae	Fabaceae	Herbaceous	fibrous	Annual	Annual_Herbaceous	Scutellospora erythropa	Scutellospora erythropa	Scutellospora	Gigasporaceae	edaphophilic	Single	Macrophomina phaseolina	Fungi	Root	Shoot dry biomass	63	67	15	17.25	1.025	19.4	1.5625	12.92	1.0225	19.31	0.4232
English	91	20	Cyamopsis tetragonoloba L Taub inoculated with arbuscular mycorrhiza and Pseudomonas fluorescens and treated with mustard oil cake overcome Macrophomina root-rot losses	7.4		>0.5	90	9.486832981	Cyamopsis tetragonoloba	Fabaceae	Fabaceae	Herbaceous	fibrous	Annual	Annual_Herbaceous	Scutellospora erythropa	Scutellospora erythropa	Scutellospora	Gigasporaceae	edaphophilic	Single	Macrophomina phaseolina	Fungi	Root	Root dry biomass	63	67	15	0.88	0.81	0.96	0.98	0.62	0.96	0.95	0.15
English	92	20	Cyamopsis tetragonoloba L Taub inoculated with arbuscular mycorrhiza and Pseudomonas fluorescens and treated with mustard oil cake overcome Macrophomina root-rot losses	7.4		>0.5	90	9.486832981	Cyamopsis tetragonoloba	Fabaceae	Fabaceae	Herbaceous	fibrous	Annual	Annual_Herbaceous	Scutellospora erythropa	Scutellospora erythropa	Scutellospora	Gigasporaceae	edaphophilic	Single	Macrophomina phaseolina	Fungi	Root	Total dry biomass	63	67	15	18.13	1.306416855	20.36	1.844398615	13.54	1.40253565	20.26	0.448996926
English	93	21	Do jasmonates play a role in arbuscular mycorrhiza-induced local bioprotection of Medicago truncatula against root rot disease caused by Aphanomyces euteiches?			>0.5	14	3.741657387	Medicago truncatula	Fabaceae	Fabaceae	Herbaceous	taproot	Perennial	Perennial_Herbaceous	Funneliformis mosseae	Funneliformis mosseae	Funneliformis	Glomeraceae	rhizophilic	Single	Aphanomyces euteiches	Oomycete	Root	Root fresh biomass	67	63	3	1.46965	0.22911	1.0768	0.26539	0.220368	0.087095	0.366507	0.189204
English	94	21	Do jasmonates play a role in arbuscular mycorrhiza-induced local bioprotection of Medicago truncatula against root rot disease caused by Aphanomyces euteiches?			>0.5	14	3.741657387	Medicago truncatula	Fabaceae	Fabaceae	Herbaceous	taproot	Perennial	Perennial_Herbaceous	Rhizophagus intraradices	Rhizophagus intraradices	Rhizophagus	Glomeraceae	rhizophilic	Single	Aphanomyces euteiches	Oomycete	Root	Root fresh biomass	65	60	3	1.51359	0.30509	1.37345	0.20605	0.360256	0.140135	0.668397	0.398503
English	95	22	Early responses of wild plant seedlings to arbuscular mycorrhizal fungi and pathogens	6.7	12	>0.5	23	4.795831523	Senecio vernalis	Asteraceae	No_Fabaceae	Herbaceous	fibrous	Annual	Annual_Herbaceous	Mixed 5			Mixed	rhizophilic	Mixed	Pythium ultimum	Oomycete	Root	Total dry biomass			10	3.11814	1.612635116	1.62048	1.340774105	2.22091	0.667303832	1.62791	1.223390358
English	96	22	Early responses of wild plant seedlings to arbuscular mycorrhizal fungi and pathogens	6.7	12	>0.5	23	4.795831523	Senecio inaequidens	Asteraceae	No_Fabaceae	Herbaceous	fibrous	Annual	Annual_Herbaceous	Mixed 5			Mixed	rhizophilic	Mixed	Pythium ultimum	Oomycete	Root	Total dry biomass			10	3.83509	1.186296841	0.956034	0.654926677	2.33412	0.852644926	1.8134	0.679636715
English	97	22	Early responses of wild plant seedlings to arbuscular mycorrhizal fungi and pathogens	6.7	12	>0.5	23	4.795831523	Inula conyza	Asteraceae	No_Fabaceae	Herbaceous	fibrous	Annual	Annual_Herbaceous	Mixed 5			Mixed	rhizophilic	Mixed	Pythium ultimum	Oomycete	Root	Total dry biomass			10	1.60784	0.323311268	1.66778	0.30465383	2.43792	0.802680938	1.77635	0.64655929
English	98	22	Early responses of wild plant seedlings to arbuscular mycorrhizal fungi and pathogens	6.7	12	>0.5	23	4.795831523	Conyza canadensis	Asteraceae	No_Fabaceae	Herbaceous	taproot	Annual	Annual_Herbaceous	Mixed 5			Mixed	rhizophilic	Mixed	Pythium ultimum	Oomycete	Root	Total dry biomass			10	1.0557	0.323279645	0.899416	0.196927679	1.20894	0.64279618	0.656648	0.423615553
English	99	22	Early responses of wild plant seedlings to arbuscular mycorrhizal fungi and pathogens	6.7	12	>0.5	30	5.477225575	Solidago virgaurea	Asteraceae	No_Fabaceae	Herbaceous	taproot	Perennial	Perennial_Herbaceous	Mixed 5			Mixed	rhizophilic	Mixed	Pythium ultimum	Oomycete	Root	Total dry biomass			10	4.50402	2.571406079	3.74608	0.74825814	4.26796	1.111129501	5.14493	1.836714111
English	100	22	Early responses of wild plant seedlings to arbuscular mycorrhizal fungi and pathogens	6.7	12	>0.5	30	5.477225575	Solidago gigantea	Asteraceae	No_Fabaceae	Herbaceous	taproot	Perennial	Perennial_Herbaceous	Mixed 5			Mixed	rhizophilic	Mixed	Pythium ultimum	Oomycete	Root	Total dry biomass			10	3.47118	0.698389021	3.14346	1.387765551	2.92677	1.183703774	2.65788	0.376374287
Chinese	101	23	Effect of Arbuscular Mycorrhizal Fungi on Cucumber Rhizoctonia Rot	7.26	150	<0.5	11	3.31662479	Cucumis sativus	Cucurbitaceae	No_Fabaceae	Herbaceous	taproot	Annual	Annual_Herbaceous	Glomus versiforme	Glomus versiforme	Glomus	Glomeraceae	rhizophilic	Single	Rhizoctonia solani	Fungi	Root	Total dry biomass	52	49	20	7.08	0.708	10.53	1.053	4.92	0.492	8.44	0.844
English	102	24	Effect of arbuscular mycorrhizal fungi on damping-off disease in Aquilaria agallocha Roxb. seedlings	6	11.2	<0.5	90	9.486832981	Aquilaria agallocha	Thymelaeaceae	No_Fabaceae	Woody	taproot	Perennial	Woody	Mixed 5			Mixed	rhizophilic	Mixed	Pythium aphanidermatum	Oomycete	Root	Total dry biomass	73	53.8	5	4.3	1.878297101	5.5	2.414953416	3.5	2.728002933	5.1	1.319280107
English	103	24	Effect of arbuscular mycorrhizal fungi on damping-off disease in Aquilaria agallocha Roxb. seedlings	6	11.2	<0.5	90	9.486832981	Aquilaria agallocha	Thymelaeaceae	No_Fabaceae	Woody	taproot	Perennial	Woody	Mixed 5			Mixed	rhizophilic	Mixed	Pythium aphanidermatum	Oomycete	Root	Total fresh biomass	73	53.8	5	5.3	0.96150923	7.6	2.303150017	4.6	2.459674775	6.4	2.146625258
English	104	25	Effect of Glomus mosseae on concentrations of rosmarinic and caffeic acids and essential oil compounds in basil inoculated with Fusarium oxysporum f.sp. basilici			<0.5	35	5.916079783	Ocimum basilicum	Lamiaceae	No_Fabaceae	Herbaceous	taproot	Annual	Annual_Herbaceous	Glomus mosseae	Funneliformis mosseae	Funneliformis	Glomeraceae	rhizophilic	Single	Fusarium oxysporum	Fungi	Root	Shoot dry biomass	58	40	10	0.305103	0.061136314	0.459508	0.042187946	0.191471	0.071261927	0.239254	0.128233521
English	105	25	Effect of Glomus mosseae on concentrations of rosmarinic and caffeic acids and essential oil compounds in basil inoculated with Fusarium oxysporum f.sp. basilici			<0.5	35	5.916079783	Ocimum basilicum	Lamiaceae	No_Fabaceae	Herbaceous	taproot	Annual	Annual_Herbaceous	Glomus mosseae	Funneliformis mosseae	Funneliformis	Glomeraceae	rhizophilic	Single	Fusarium oxysporum	Fungi	Root	Root dry biomass	58	40	10	0.122459	0.038364753	0.192326	0.044977075	0.0889523	0.06416799	0.114638	0.085779944
English	106	25	Effect of Glomus mosseae on concentrations of rosmarinic and caffeic acids and essential oil compounds in basil inoculated with Fusarium oxysporum f.sp. basilici			<0.5	35	5.916079783	Ocimum basilicum	Lamiaceae	No_Fabaceae	Herbaceous	taproot	Annual	Annual_Herbaceous	Glomus mosseae	Funneliformis mosseae	Funneliformis	Glomeraceae	rhizophilic	Single	Fusarium oxysporum	Fungi	Root	Total dry biomass	58	40	10	0.427562	0.072176888	0.651834	0.061666523	0.2804233	0.095894698	0.353892	0.154279081
English	107	26	Effect of inoculation of symbiotic fungi on the growth and antioxidant enzymes�� activities in the presence of Fusarium subglutinans f. sp. ananas in pineapple plantlets	4.9		>0.5	45	6.708203932	Ananas comosus	Bromeliaceae	No_Fabaceae	Herbaceous	fibrous	Perennial	Perennial_Herbaceous	Claroideoglomus etunicatum	Claroideoglomus etunicatum	Claroideoglomus	Claroideoglomeraceae	rhizophilic	Single	Fusarium subglutinans	Fungi	Root	Shoot fresh biomass	67	67	4	4.532	0.4532	9.317	0.9317	4.434	0.4434	11.592	1.1592
English	108	26	Effect of inoculation of symbiotic fungi on the growth and antioxidant enzymes�� activities in the presence of Fusarium subglutinans f. sp. ananas in pineapple plantlets	4.9		>0.5	45	6.708203932	Ananas comosus	Bromeliaceae	No_Fabaceae	Herbaceous	fibrous	Perennial	Perennial_Herbaceous	Rhizophagus clarus	Rhizophagus clarus	Rhizophagus	Glomeraceae	rhizophilic	Single	Fusarium subglutinans	Fungi	Root	Shoot fresh biomass	50	50	4	4.532	0.4532	4.854	0.4854	4.434	0.4434	7.37	0.737
English	109	26	Effect of inoculation of symbiotic fungi on the growth and antioxidant enzymes�� activities in the presence of Fusarium subglutinans f. sp. ananas in pineapple plantlets	4.9		>0.5	45	6.708203932	Ananas comosus	Bromeliaceae	No_Fabaceae	Herbaceous	fibrous	Perennial	Perennial_Herbaceous	Claroideoglomus etunicatum	Claroideoglomus etunicatum	Claroideoglomus	Claroideoglomeraceae	rhizophilic	Single	Fusarium subglutinans	Fungi	Root	Shoot dry biomass	67	67	4	0.921	0.0921	1.45	0.145	0.823	0.0823	1.886	0.1886
English	110	26	Effect of inoculation of symbiotic fungi on the growth and antioxidant enzymes�� activities in the presence of Fusarium subglutinans f. sp. ananas in pineapple plantlets	4.9		>0.5	45	6.708203932	Ananas comosus	Bromeliaceae	No_Fabaceae	Herbaceous	fibrous	Perennial	Perennial_Herbaceous	Rhizophagus clarus	Rhizophagus clarus	Rhizophagus	Glomeraceae	rhizophilic	Single	Fusarium subglutinans	Fungi	Root	Shoot dry biomass	50	50	4	0.921	0.0921	1.101	0.1101	0.823	0.0823	1.12	0.112
English	111	27	Effect of mycorrhizae and actinomycetes on growth and bioprotection of capsicum annuum L. Against phytophthora capsici			>0.5	24	4.898979486	Capsicum annuum	Solanaceae	No_Fabaceae	Herbaceous	fibrous	Perennial	Perennial_Herbaceous	Mixed unknown			Mixed	rhizophilic	Mixed	Phytophthora capsici	Oomycete	Root	Root fresh biomass	52.2	66.7	8	10	1	17	1.7	4.1	0.41	6.9	0.69
English	112	27	Effect of mycorrhizae and actinomycetes on growth and bioprotection of capsicum annuum L. Against phytophthora capsici			>0.5	24	4.898979486	Capsicum annuum	Solanaceae	No_Fabaceae	Herbaceous	fibrous	Perennial	Perennial_Herbaceous	Mixed unknown			Mixed	rhizophilic	Mixed	Phytophthora capsici	Oomycete	Root	Root dry biomass	52.2	66.7	8	1.5	0.15	3.2	0.32	0.9	0.09	2.2	0.22
Chinese	113	28	Effection of arbuscular mycorrhizal fungi on growth and disease tolerance in cucumber under protected culture			>0.5	7	2.645751311	Cucumis sativus	Cucurbitaceae	No_Fabaceae	Herbaceous	taproot	Annual	Annual_Herbaceous	Glomus mosseae	Funneliformis mosseae	Funneliformis	Glomeraceae	rhizophilic	Single	Rhizoctonia solani	Fungi	Root	Shoot fresh biomass			3	2.42	0.242	3.223	0.3223	2.0205	0.20205	2.286	0.2286
Chinese	114	28	Effection of arbuscular mycorrhizal fungi on growth and disease tolerance in cucumber under protected culture			>0.5	7	2.645751311	Cucumis sativus	Cucurbitaceae	No_Fabaceae	Herbaceous	taproot	Annual	Annual_Herbaceous	Glomus mosseae	Funneliformis mosseae	Funneliformis	Glomeraceae	rhizophilic	Single	Rhizoctonia solani	Fungi	Root	Shoot dry biomass			3	0.27	0.027	0.34	0.034	0.24	0.024	0.28	0.028
English	115	29	Effectiveness of arbuscular mycorrhizal fungi in the protection of date palm (Phoenix dactylifera L.) against bayoud disease			>0.5	120	10.95445115	Phoenix dactylifera	Arecaceae	No_Fabaceae	Woody	taproot	Perennial	Woody	Glomus monosporus	Glomus monosporus	Glomus	Glomeraceae	rhizophilic	Single	Fusarium oxysporum	Fungi	Root	Shoot dry biomass	53.386	37.2842	12	2.09313	1.966951538	1.7643	1.23782743	1.09046	0.696596194	1.45965	0.874581735
English	116	29	Effectiveness of arbuscular mycorrhizal fungi in the protection of date palm (Phoenix dactylifera L.) against bayoud disease			>0.5	120	10.95445115	Phoenix dactylifera	Arecaceae	No_Fabaceae	Woody	taproot	Perennial	Woody	Glomus deserticola	Glomus deserticola	Glomus	Glomeraceae	rhizophilic	Single	Fusarium oxysporum	Fungi	Root	Shoot dry biomass	37.2823	22.8806	12	2.09313	1.966951538	2.32212	2.863980651	1.09046	0.696596194	1.45906	1.909447451
English	117	29	Effectiveness of arbuscular mycorrhizal fungi in the protection of date palm (Phoenix dactylifera L.) against bayoud disease			>0.5	120	10.95445115	Phoenix dactylifera	Arecaceae	No_Fabaceae	Woody	taproot	Perennial	Woody	Glomus clarum	Glomus clarum	Glomus	Glomeraceae	rhizophilic	Single	Fusarium oxysporum	Fungi	Root	Shoot dry biomass	39.7391	34.0452	12	2.09313	1.966951538	3.20937	1.638693269	1.09046	0.696596194	1.89276	2.5458722
English	118	29	Effectiveness of arbuscular mycorrhizal fungi in the protection of date palm (Phoenix dactylifera L.) against bayoud disease			>0.5	120	10.95445115	Phoenix dactylifera	Arecaceae	No_Fabaceae	Woody	taproot	Perennial	Woody	Mixed			Glomeraceae	rhizophilic	Mixed	Fusarium oxysporum	Fungi	Root	Shoot dry biomass	64.0285	52.5472	12	2.09313	1.966951538	3.13096	1.044911611	1.09046	0.696596194	1.73479	1.731427269
English	119	29	Effectiveness of arbuscular mycorrhizal fungi in the protection of date palm (Phoenix dactylifera L.) against bayoud disease			>0.5	120	10.95445115	Phoenix dactylifera	Arecaceae	No_Fabaceae	Woody	taproot	Perennial	Woody	Glomus monosporus	Glomus monosporus	Glomus	Glomeraceae	rhizophilic	Single	Fusarium oxysporum	Fungi	Root	Shoot fresh biomass	53.386	37.2842	12	8.15133	8.717654202	7.43051	4.236353788	4.20111	2.207048421	5.84123	3.074701953
English	120	29	Effectiveness of arbuscular mycorrhizal fungi in the protection of date palm (Phoenix dactylifera L.) against bayoud disease			>0.5	120	10.95445115	Phoenix dactylifera	Arecaceae	No_Fabaceae	Woody	taproot	Perennial	Woody	Glomus deserticola	Glomus deserticola	Glomus	Glomeraceae	rhizophilic	Single	Fusarium oxysporum	Fungi	Root	Shoot fresh biomass	37.2823	22.8806	12	8.15133	8.717654202	8.92266	11.61665692	4.20111	2.207048421	5.70762	8.75340373
English	121	29	Effectiveness of arbuscular mycorrhizal fungi in the protection of date palm (Phoenix dactylifera L.) against bayoud disease			>0.5	120	10.95445115	Phoenix dactylifera	Arecaceae	No_Fabaceae	Woody	taproot	Perennial	Woody	Glomus clarum	Glomus clarum	Glomus	Glomeraceae	rhizophilic	Single	Fusarium oxysporum	Fungi	Root	Shoot fresh biomass	39.7391	34.0452	12	8.15133	8.717654202	11.9262	5.785396107	4.20111	2.207048421	7.08552	8.765147035
English	122	29	Effectiveness of arbuscular mycorrhizal fungi in the protection of date palm (Phoenix dactylifera L.) against bayoud disease			>0.5	120	10.95445115	Phoenix dactylifera	Arecaceae	No_Fabaceae	Woody	taproot	Perennial	Woody	Mixed			Glomeraceae	rhizophilic	Mixed	Fusarium oxysporum	Fungi	Root	Shoot fresh biomass	64.0285	52.5472	12	8.15133	8.717654202	12.522	3.766517686	4.20111	2.207048421	7.06799	6.993536187
English	123	30	Effectiveness of three Glomus species in protecting pepper (Capsicum annuum L.) against verticillium wilt	8.9	2	<0.5	43	6.557438524	Capsicum annuum	Solanaceae	No_Fabaceae	Herbaceous	fibrous	Perennial	Perennial_Herbaceous	Glomus deserticola	Glomus deserticola	Glomus	Glomeraceae	rhizophilic	Single	Verticillium dahliae	Fungi	Root	Total dry biomass	44.02	29.35	4	10.27	1.027	7.49	0.749	4.92	0.492	3.3	0.33
English	124	30	Effectiveness of three Glomus species in protecting pepper (Capsicum annuum L.) against verticillium wilt	8.9	2	<0.5	43	6.557438524	Capsicum annuum	Solanaceae	No_Fabaceae	Herbaceous	fibrous	Perennial	Perennial_Herbaceous	Glomus intraradices	Rhizophagus intraradices	Rhizophagus	Glomeraceae	rhizophilic	Single	Verticillium dahliae	Fungi	Root	Total dry biomass	54.72	25.81	4	10.27	1.027	8.11	0.811	4.92	0.492	2.66	0.266
English	125	30	Effectiveness of three Glomus species in protecting pepper (Capsicum annuum L.) against verticillium wilt	8.9	2	<0.5	43	6.557438524	Capsicum annuum	Solanaceae	No_Fabaceae	Herbaceous	fibrous	Perennial	Perennial_Herbaceous	Glomus mosseae	Funneliformis mosseae	Funneliformis	Glomeraceae	rhizophilic	Single	Verticillium dahliae	Fungi	Root	Total dry biomass			4	10.27	1.027	8.6	0.86	4.92	0.492	3.94	0.394
English	126	30	Effectiveness of three Glomus species in protecting pepper (Capsicum annuum L.) against verticillium wilt	8.9	2	<0.5	43	6.557438524	Capsicum annuum	Solanaceae	No_Fabaceae	Herbaceous	fibrous	Perennial	Perennial_Herbaceous	Glomus deserticola	Glomus deserticola	Glomus	Glomeraceae	rhizophilic	Single	Verticillium dahliae	Fungi	Root	Shoot dry biomass	44.02	29.35	4	7.551470588	0.755147059	5.80620155	0.580620155	2.673913043	0.267391304	1.964285714	0.196428571
English	127	30	Effectiveness of three Glomus species in protecting pepper (Capsicum annuum L.) against verticillium wilt	8.9	2	<0.5	43	6.557438524	Capsicum annuum	Solanaceae	No_Fabaceae	Herbaceous	fibrous	Perennial	Perennial_Herbaceous	Glomus intraradices	Rhizophagus intraradices	Rhizophagus	Glomeraceae	rhizophilic	Single	Verticillium dahliae	Fungi	Root	Shoot dry biomass	54.72	25.81	4	7.551470588	0.755147059	5.75177305	0.575177305	2.673913043	0.267391304	1.461538462	0.146153846
English	128	30	Effectiveness of three Glomus species in protecting pepper (Capsicum annuum L.) against verticillium wilt	8.9	2	<0.5	43	6.557438524	Capsicum annuum	Solanaceae	No_Fabaceae	Herbaceous	fibrous	Perennial	Perennial_Herbaceous	Glomus mosseae	Funneliformis mosseae	Funneliformis	Glomeraceae	rhizophilic	Single	Verticillium dahliae	Fungi	Root	Shoot dry biomass			4	7.551470588	0.755147059	5.695364238	0.569536424	2.673913043	0.267391304	1.95049505	0.195049505
English	129	30	Effectiveness of three Glomus species in protecting pepper (Capsicum annuum L.) against verticillium wilt	8.9	2	<0.5	43	6.557438524	Capsicum annuum	Solanaceae	No_Fabaceae	Herbaceous	fibrous	Perennial	Perennial_Herbaceous	Glomus deserticola	Glomus deserticola	Glomus	Glomeraceae	rhizophilic	Single	Verticillium dahliae	Fungi	Root	Root dry biomass	44.02	29.35	4	2.718529412	0.271852941	1.68379845	0.168379845	2.246086957	0.224608696	1.335714286	0.133571429
English	130	30	Effectiveness of three Glomus species in protecting pepper (Capsicum annuum L.) against verticillium wilt	8.9	2	<0.5	43	6.557438524	Capsicum annuum	Solanaceae	No_Fabaceae	Herbaceous	fibrous	Perennial	Perennial_Herbaceous	Glomus intraradices	Rhizophagus intraradices	Rhizophagus	Glomeraceae	rhizophilic	Single	Verticillium dahliae	Fungi	Root	Root dry biomass	54.72	25.81	4	2.718529412	0.271852941	2.35822695	0.235822695	2.246086957	0.224608696	1.198461538	0.119846154
English	131	30	Effectiveness of three Glomus species in protecting pepper (Capsicum annuum L.) against verticillium wilt	8.9	2	<0.5	43	6.557438524	Capsicum annuum	Solanaceae	No_Fabaceae	Herbaceous	fibrous	Perennial	Perennial_Herbaceous	Glomus mosseae	Funneliformis mosseae	Funneliformis	Glomeraceae	rhizophilic	Single	Verticillium dahliae	Fungi	Root	Root dry biomass			4	2.718529412	0.271852941	2.904635762	0.290463576	2.246086957	0.224608696	1.98950495	0.198950495
English	132	31	Effects of AM fungi and grass endophytes on perennial ryegrass Bipolaris sorokiniana leaf spot disease under limited soil nutrients			>0.5	56	7.483314774	Lolium perenne	Poaceae	No_Fabaceae	Herbaceous	fibrous	Perennial	Perennial_Herbaceous	Claroideoglomus etunicatum	Claroideoglomus etunicatum	Claroideoglomus	Claroideoglomeraceae	rhizophilic	Single	Bipolaris sorokiniana	Fungi	Shoot	Total dry biomass	24	16	12	9.41756	0.531566393	7.57374	0.42476814	6.77141	0.424525653	6.15172	0.319320887
Chinese	133	32	Effects of arbuscular mycorrhiza on resistance to Fusarium wilt by watermelon (Citrullus lanatus) and related mechanisms	7.3	26.7	>0.5	45	6.708203932	Citrullus lanatus	Cucurbitaceae	No_Fabaceae	Herbaceous	fibrous	Annual	Annual_Herbaceous	Glomus versiforme	Glomus versiforme	Glomus	Glomeraceae	rhizophilic	Single	Fusarium oxysporum	Fungi	Root	Total dry biomass	61.8	50.4	5	1.59734	0.159734	2.13836	0.213836	0.709032	0.0709032	1.54316	0.154316
Chinese	134	32	Effects of arbuscular mycorrhiza on resistance to Fusarium wilt by watermelon (Citrullus lanatus) and related mechanisms	7.3	26.7	>0.5	45	6.708203932	Citrullus lanatus	Cucurbitaceae	No_Fabaceae	Herbaceous	fibrous	Annual	Annual_Herbaceous	Glomus versiforme	Glomus versiforme	Glomus	Glomeraceae	rhizophilic	Single	Fusarium oxysporum	Fungi	Root	Total dry biomass	76.7	53.4	5	2	0.2	2.57	0.257	1.31	0.131	2.11	0.211
Chinese	135	32	Effects of arbuscular mycorrhiza on resistance to Fusarium wilt by watermelon (Citrullus lanatus) and related mechanisms	7.3	26.7	>0.5	45	6.708203932	Citrullus lanatus	Cucurbitaceae	No_Fabaceae	Herbaceous	fibrous	Annual	Annual_Herbaceous	Glomus versiforme	Glomus versiforme	Glomus	Glomeraceae	rhizophilic	Single	Fusarium oxysporum	Fungi	Root	Total dry biomass	76.7	53.4	5	0.735	0.0735	0.73	0.073	0.52	0.052	0.655	0.0655
Chinese	136	32	Effects of arbuscular mycorrhiza on resistance to Fusarium wilt by watermelon (Citrullus lanatus) and related mechanisms	7.3	26.7	>0.5	45	6.708203932	Citrullus lanatus	Cucurbitaceae	No_Fabaceae	Herbaceous	fibrous	Annual	Annual_Herbaceous	Glomus versiforme	Glomus versiforme	Glomus	Glomeraceae	rhizophilic	Single	Fusarium oxysporum	Fungi	Root	Total dry biomass	76.7	53.4	5	2.735	0.2735	3.3	0.33	1.83	0.183	2.77	0.277
Chinese	137	33	Effects of arbuscular mycorrhizal fungi on fusarium wilt of cucumber seedlings			>0.5	14	3.741657387	Cucumis sativus	Cucurbitaceae	No_Fabaceae	Herbaceous	taproot	Annual	Annual_Herbaceous	Glomus etunicatum	Claroideoglomus etunicatum	Claroideoglomus	Claroideoglomeraceae	rhizophilic	Single	Fusarium oxysporum	Fungi	Root	Shoot dry biomass	46.3	38.2	5	0.623	0.107331263	0.6	0.107331263	0.5	0.107331263	0.647	0.107331263
Chinese	138	33	Effects of arbuscular mycorrhizal fungi on fusarium wilt of cucumber seedlings			>0.5	14	3.741657387	Cucumis sativus	Cucurbitaceae	No_Fabaceae	Herbaceous	taproot	Annual	Annual_Herbaceous	Glomus etunicatum	Claroideoglomus etunicatum	Claroideoglomus	Claroideoglomeraceae	rhizophilic	Single	Fusarium oxysporum	Fungi	Root	Root dry biomass	46.3	38.2	5	0.107	0.015652476	0.117	0.015652476	0.077	0.015652476	0.117	0.015652476
Chinese	139	33	Effects of arbuscular mycorrhizal fungi on fusarium wilt of cucumber seedlings			>0.5	14	3.741657387	Cucumis sativus	Cucurbitaceae	No_Fabaceae	Herbaceous	taproot	Annual	Annual_Herbaceous	Glomus etunicatum	Claroideoglomus etunicatum	Claroideoglomus	Claroideoglomeraceae	rhizophilic	Single	Fusarium oxysporum	Fungi	Root	Total dry biomass	46.3	38.2	5	0.73	0.108466585	0.717	0.108466585	0.577	0.108466585	0.764	0.108466585
Chinese	140	34	Effects of arbuscular mycorrhizal fungi on resistance to root disease by Salvia miltiorrhiza and related mechanismas			>0.5	45	6.708203932	Salvia miltiorrhiza	Lamiaceae	No_Fabaceae	Herbaceous	fibrous	Perennial	Perennial_Herbaceous	Glomus versiforme	Glomus versiforme	Glomus	Glomeraceae	rhizophilic	Single	Plectosphaerella cucumerina	Fungi	Root	Shoot fresh biomass			15	0.304	0.319133828	0.3397	0.503875133	0.19	0.189776184	0.2847	0.43725982
Chinese	141	34	Effects of arbuscular mycorrhizal fungi on resistance to root disease by Salvia miltiorrhiza and related mechanismas			>0.5	45	6.708203932	Salvia miltiorrhiza	Lamiaceae	No_Fabaceae	Herbaceous	fibrous	Perennial	Perennial_Herbaceous	Glomus versiforme	Glomus versiforme	Glomus	Glomeraceae	rhizophilic	Single	Plectosphaerella cucumerina	Fungi	Root	Root fresh biomass			15	0.1687	0.019364917	0.227	0.196321526	0.1002	0.851669038	0.116	0.121146919
Chinese	142	34	Effects of arbuscular mycorrhizal fungi on resistance to root disease by Salvia miltiorrhiza and related mechanismas			>0.5	45	6.708203932	Salvia miltiorrhiza	Lamiaceae	No_Fabaceae	Herbaceous	fibrous	Perennial	Perennial_Herbaceous	Glomus versiforme	Glomus versiforme	Glomus	Glomeraceae	rhizophilic	Single	Plectosphaerella cucumerina	Fungi	Root	Total fresh biomass			15	0.4727	0.319720816	0.5667	0.540770091	0.2902	0.872556674	0.4007	0.453731998
English	143	35	Effects of arbuscular mycorrhizal fungi on severity of root rot of bananas caused by Cylindrocladium spathiphylli	5.7	2.5	<0.5	63	7.937253933	Musa nana	Musaceae	No_Fabaceae	Herbaceous	fibrous	Perennial	Perennial_Herbaceous	Glomus sp.	Glomus sp.	Glomus	Glomeraceae	rhizophilic	Single	Cylindrocladium spathiphylli	Fungi	Root	Shoot dry biomass	46	40	8	2.9	0.29	5.4	0.54	1.2	0.12	4.6	0.46
English	144	35	Effects of arbuscular mycorrhizal fungi on severity of root rot of bananas caused by Cylindrocladium spathiphylli	5.7	2.5	<0.5	63	7.937253933	Musa nana	Musaceae	No_Fabaceae	Herbaceous	fibrous	Perennial	Perennial_Herbaceous	Glomus proliferum	Glomus proliferum	Glomus	Glomeraceae	rhizophilic	Single	Cylindrocladium spathiphylli	Fungi	Root	Shoot dry biomass	51	43	8	2.9	0.29	5.3	0.53	1.2	0.12	4	0.4
English	145	35	Effects of arbuscular mycorrhizal fungi on severity of root rot of bananas caused by Cylindrocladium spathiphylli	5.7	2.5	<0.5	63	7.937253933	Musa nana	Musaceae	No_Fabaceae	Herbaceous	fibrous	Perennial	Perennial_Herbaceous	Glomus intraradices	Rhizophagus intraradices	Rhizophagus	Glomeraceae	rhizophilic	Single	Cylindrocladium spathiphylli	Fungi	Root	Shoot dry biomass	51	39	8	2.9	0.29	4.8	0.48	1.2	0.12	3.5	0.35
English	146	35	Effects of arbuscular mycorrhizal fungi on severity of root rot of bananas caused by Cylindrocladium spathiphylli	5.7	2.5	<0.5	63	7.937253933	Musa nana	Musaceae	No_Fabaceae	Herbaceous	fibrous	Perennial	Perennial_Herbaceous	Glomus versiforme	Glomus versiforme	Glomus	Glomeraceae	rhizophilic	Single	Cylindrocladium spathiphylli	Fungi	Root	Shoot dry biomass	64	45	8	2.9	0.29	4.6	0.46	1.2	0.12	2.9	0.29
English	147	35	Effects of arbuscular mycorrhizal fungi on severity of root rot of bananas caused by Cylindrocladium spathiphylli	5.7	2.5	<0.5	63	7.937253933	Musa nana	Musaceae	No_Fabaceae	Herbaceous	fibrous	Perennial	Perennial_Herbaceous	Glomus sp.	Glomus sp.	Glomus	Glomeraceae	rhizophilic	Single	Cylindrocladium spathiphylli	Fungi	Root	Root dry biomass	46	40	8	1.4	0.14	1.8	0.18	0.7	0.07	1.7	0.17
English	148	35	Effects of arbuscular mycorrhizal fungi on severity of root rot of bananas caused by Cylindrocladium spathiphylli	5.7	2.5	<0.5	63	7.937253933	Musa nana	Musaceae	No_Fabaceae	Herbaceous	fibrous	Perennial	Perennial_Herbaceous	Glomus proliferum	Glomus proliferum	Glomus	Glomeraceae	rhizophilic	Single	Cylindrocladium spathiphylli	Fungi	Root	Root dry biomass	51	43	8	1.4	0.14	2.9	0.29	0.7	0.07	2.6	0.26
English	149	35	Effects of arbuscular mycorrhizal fungi on severity of root rot of bananas caused by Cylindrocladium spathiphylli	5.7	2.5	<0.5	63	7.937253933	Musa nana	Musaceae	No_Fabaceae	Herbaceous	fibrous	Perennial	Perennial_Herbaceous	Glomus intraradices	Rhizophagus intraradices	Rhizophagus	Glomeraceae	rhizophilic	Single	Cylindrocladium spathiphylli	Fungi	Root	Root dry biomass	51	39	8	1.4	0.14	1.9	0.19	0.7	0.07	1.5	0.15
English	150	35	Effects of arbuscular mycorrhizal fungi on severity of root rot of bananas caused by Cylindrocladium spathiphylli	5.7	2.5	<0.5	63	7.937253933	Musa nana	Musaceae	No_Fabaceae	Herbaceous	fibrous	Perennial	Perennial_Herbaceous	Glomus versiforme	Glomus versiforme	Glomus	Glomeraceae	rhizophilic	Single	Cylindrocladium spathiphylli	Fungi	Root	Root dry biomass	64	45	8	1.4	0.14	2.8	0.28	0.7	0.07	1.7	0.17
English	151	35	Effects of arbuscular mycorrhizal fungi on severity of root rot of bananas caused by Cylindrocladium spathiphylli	5.7	2.5	<0.5	63	7.937253933	Musa nana	Musaceae	No_Fabaceae	Herbaceous	fibrous	Perennial	Perennial_Herbaceous	Glomus sp.	Glomus sp.	Glomus	Glomeraceae	rhizophilic	Single	Cylindrocladium spathiphylli	Fungi	Root	Total dry biomass	46	40	8	4.3	0.43	7.2	0.72	1.9	0.19	6.3	0.63
English	152	35	Effects of arbuscular mycorrhizal fungi on severity of root rot of bananas caused by Cylindrocladium spathiphylli	5.7	2.5	<0.5	63	7.937253933	Musa nana	Musaceae	No_Fabaceae	Herbaceous	fibrous	Perennial	Perennial_Herbaceous	Glomus proliferum	Glomus proliferum	Glomus	Glomeraceae	rhizophilic	Single	Cylindrocladium spathiphylli	Fungi	Root	Total dry biomass	51	43	8	4.3	0.43	8.2	0.82	1.9	0.19	6.6	0.66
English	153	35	Effects of arbuscular mycorrhizal fungi on severity of root rot of bananas caused by Cylindrocladium spathiphylli	5.7	2.5	<0.5	63	7.937253933	Musa nana	Musaceae	No_Fabaceae	Herbaceous	fibrous	Perennial	Perennial_Herbaceous	Glomus intraradices	Rhizophagus intraradices	Rhizophagus	Glomeraceae	rhizophilic	Single	Cylindrocladium spathiphylli	Fungi	Root	Total dry biomass	51	39	8	4.3	0.43	6.7	0.67	1.9	0.19	5	0.5
English	154	35	Effects of arbuscular mycorrhizal fungi on severity of root rot of bananas caused by Cylindrocladium spathiphylli	5.7	2.5	<0.5	63	7.937253933	Musa nana	Musaceae	No_Fabaceae	Herbaceous	fibrous	Perennial	Perennial_Herbaceous	Glomus versiforme	Glomus versiforme	Glomus	Glomeraceae	rhizophilic	Single	Cylindrocladium spathiphylli	Fungi	Root	Total dry biomass	64	45	8	4.3	0.43	7.4	0.74	1.9	0.19	4.6	0.46
English	155	36	Effects of arbuscular mycorrhizal fungus, humic acid, and whey on wilt disease caused by Verticillium dahliae Kleb. in three solanaceous crops			>0.5	28	5.291502622	Solanum lycopersicum	Solanaceae	No_Fabaceae	Herbaceous	taproot	Annual	Annual_Herbaceous	Mixed 2			Glomeraceae	rhizophilic	Mixed	Verticillium dahliae	Fungi	Root	Shoot fresh biomass	35.9	28.1	3	4.5	0.45	4.1	0.41	3.8	0.38	3.3	0.33
English	156	36	Effects of arbuscular mycorrhizal fungus, humic acid, and whey on wilt disease caused by Verticillium dahliae Kleb. in three solanaceous crops			>0.5	28	5.291502622	Piper nigrum	Piperaceae	No_Fabaceae	Herbaceous	fibrous	Annual	Annual_Herbaceous	Mixed 2			Glomeraceae	rhizophilic	Mixed	Verticillium dahliae	Fungi	Root	Shoot fresh biomass	24.15	13.17	3	2	0.2	1.9	0.19	1.6	0.16	1.6	0.16
English	157	36	Effects of arbuscular mycorrhizal fungus, humic acid, and whey on wilt disease caused by Verticillium dahliae Kleb. in three solanaceous crops			>0.5	28	5.291502622	Solanum melongena	Solanaceae	No_Fabaceae	Herbaceous	taproot	Annual	Annual_Herbaceous	Mixed 2			Glomeraceae	rhizophilic	Mixed	Verticillium dahliae	Fungi	Root	Shoot fresh biomass	26.4	19.19	3	3.4	0.34	2.7	0.27	2.9	0.29	2.8	0.28
English	158	36	Effects of arbuscular mycorrhizal fungus, humic acid, and whey on wilt disease caused by Verticillium dahliae Kleb. in three solanaceous crops			>0.5	28	5.291502622	Solanum lycopersicum	Solanaceae	No_Fabaceae	Herbaceous	taproot	Annual	Annual_Herbaceous	Mixed 2			Glomeraceae	rhizophilic	Mixed	Verticillium dahliae	Fungi	Root	Root fresh biomass	35.9	28.1	3	3.9	0.39	3.7	0.37	3.3	0.33	3.2	0.32
English	159	36	Effects of arbuscular mycorrhizal fungus, humic acid, and whey on wilt disease caused by Verticillium dahliae Kleb. in three solanaceous crops			>0.5	28	5.291502622	Piper nigrum	Piperaceae	No_Fabaceae	Herbaceous	fibrous	Annual	Annual_Herbaceous	Mixed 2			Glomeraceae	rhizophilic	Mixed	Verticillium dahliae	Fungi	Root	Root fresh biomass	24.15	13.17	3	2.8	0.28	2.8	0.28	2.2	0.22	2.1	0.21
English	160	36	Effects of arbuscular mycorrhizal fungus, humic acid, and whey on wilt disease caused by Verticillium dahliae Kleb. in three solanaceous crops			>0.5	28	5.291502622	Solanum melongena	Solanaceae	No_Fabaceae	Herbaceous	taproot	Annual	Annual_Herbaceous	Mixed 2			Glomeraceae	rhizophilic	Mixed	Verticillium dahliae	Fungi	Root	Root fresh biomass	26.4	19.19	3	2.61	0.261	2.71	0.271	2.05	0.205	2.5	0.25
English	161	36	Effects of arbuscular mycorrhizal fungus, humic acid, and whey on wilt disease caused by Verticillium dahliae Kleb. in three solanaceous crops			>0.5	28	5.291502622	Solanum lycopersicum	Solanaceae	No_Fabaceae	Herbaceous	taproot	Annual	Annual_Herbaceous	Mixed 2			Glomeraceae	rhizophilic	Mixed	Verticillium dahliae	Fungi	Root	Total fresh biomass	35.9	28.1	3	8.4	0.84	7.8	0.78	7.1	0.71	6.5	0.65
English	162	36	Effects of arbuscular mycorrhizal fungus, humic acid, and whey on wilt disease caused by Verticillium dahliae Kleb. in three solanaceous crops			>0.5	28	5.291502622	Piper nigrum	Piperaceae	No_Fabaceae	Herbaceous	fibrous	Annual	Annual_Herbaceous	Mixed 2			Glomeraceae	rhizophilic	Mixed	Verticillium dahliae	Fungi	Root	Total fresh biomass	24.15	13.17	3	4.8	0.48	4.7	0.47	3.8	0.38	3.7	0.37
English	163	36	Effects of arbuscular mycorrhizal fungus, humic acid, and whey on wilt disease caused by Verticillium dahliae Kleb. in three solanaceous crops			>0.5	28	5.291502622	Solanum melongena	Solanaceae	No_Fabaceae	Herbaceous	taproot	Annual	Annual_Herbaceous	Mixed 2			Glomeraceae	rhizophilic	Mixed	Verticillium dahliae	Fungi	Root	Total fresh biomass	26.4	19.19	3	6.01	0.601	5.41	0.541	4.95	0.495	5.3	0.53
English	164	36	Effects of arbuscular mycorrhizal fungus, humic acid, and whey on wilt disease caused by Verticillium dahliae Kleb. in three solanaceous crops			>0.5	28	5.291502622	Solanum lycopersicum	Solanaceae	No_Fabaceae	Herbaceous	taproot	Annual	Annual_Herbaceous	Mixed 2			Glomeraceae	rhizophilic	Mixed	Verticillium dahliae	Fungi	Root	Shoot dry biomass	35.9	28.1	3	0.79	0.079	0.68	0.068	0.56	0.056	0.48	0.048
English	165	36	Effects of arbuscular mycorrhizal fungus, humic acid, and whey on wilt disease caused by Verticillium dahliae Kleb. in three solanaceous crops			>0.5	28	5.291502622	Piper nigrum	Piperaceae	No_Fabaceae	Herbaceous	fibrous	Annual	Annual_Herbaceous	Mixed 2			Glomeraceae	rhizophilic	Mixed	Verticillium dahliae	Fungi	Root	Shoot dry biomass	24.15	13.17	3	0.3	0.03	0.34	0.034	0.25	0.025	0.24	0.024
English	166	36	Effects of arbuscular mycorrhizal fungus, humic acid, and whey on wilt disease caused by Verticillium dahliae Kleb. in three solanaceous crops			>0.5	28	5.291502622	Solanum melongena	Solanaceae	No_Fabaceae	Herbaceous	taproot	Annual	Annual_Herbaceous	Mixed 2			Glomeraceae	rhizophilic	Mixed	Verticillium dahliae	Fungi	Root	Shoot dry biomass	26.4	19.19	3	0.66	0.066	0.4	0.04	0.49	0.049	0.51	0.051
English	167	36	Effects of arbuscular mycorrhizal fungus, humic acid, and whey on wilt disease caused by Verticillium dahliae Kleb. in three solanaceous crops			>0.5	28	5.291502622	Solanum lycopersicum	Solanaceae	No_Fabaceae	Herbaceous	taproot	Annual	Annual_Herbaceous	Mixed 2			Glomeraceae	rhizophilic	Mixed	Verticillium dahliae	Fungi	Root	Root dry biomass	35.9	28.1	3	0.28	0.028	0.27	0.027	0.2	0.02	0.23	0.023
English	168	36	Effects of arbuscular mycorrhizal fungus, humic acid, and whey on wilt disease caused by Verticillium dahliae Kleb. in three solanaceous crops			>0.5	28	5.291502622	Piper nigrum	Piperaceae	No_Fabaceae	Herbaceous	fibrous	Annual	Annual_Herbaceous	Mixed 2			Glomeraceae	rhizophilic	Mixed	Verticillium dahliae	Fungi	Root	Root dry biomass	24.15	13.17	3	0.23	0.023	0.26	0.026	0.17	0.017	0.15	0.015
English	169	36	Effects of arbuscular mycorrhizal fungus, humic acid, and whey on wilt disease caused by Verticillium dahliae Kleb. in three solanaceous crops			>0.5	28	5.291502622	Solanum melongena	Solanaceae	No_Fabaceae	Herbaceous	taproot	Annual	Annual_Herbaceous	Mixed 2			Glomeraceae	rhizophilic	Mixed	Verticillium dahliae	Fungi	Root	Root dry biomass	26.4	19.19	3	0.238	0.0238	0.231	0.0231	0.208	0.0208	0.16	0.016
English	170	36	Effects of arbuscular mycorrhizal fungus, humic acid, and whey on wilt disease caused by Verticillium dahliae Kleb. in three solanaceous crops			>0.5	28	5.291502622	Solanum lycopersicum	Solanaceae	No_Fabaceae	Herbaceous	taproot	Annual	Annual_Herbaceous	Mixed 2			Glomeraceae	rhizophilic	Mixed	Verticillium dahliae	Fungi	Root	Total dry biomass	35.9	28.1	3	1.07	0.107	0.95	0.095	0.76	0.076	0.71	0.071
English	171	36	Effects of arbuscular mycorrhizal fungus, humic acid, and whey on wilt disease caused by Verticillium dahliae Kleb. in three solanaceous crops			>0.5	28	5.291502622	Piper nigrum	Piperaceae	No_Fabaceae	Herbaceous	fibrous	Annual	Annual_Herbaceous	Mixed 2			Glomeraceae	rhizophilic	Mixed	Verticillium dahliae	Fungi	Root	Total dry biomass	24.15	13.17	3	0.53	0.053	0.6	0.06	0.42	0.042	0.39	0.039
English	172	36	Effects of arbuscular mycorrhizal fungus, humic acid, and whey on wilt disease caused by Verticillium dahliae Kleb. in three solanaceous crops			>0.5	28	5.291502622	Solanum melongena	Solanaceae	No_Fabaceae	Herbaceous	taproot	Annual	Annual_Herbaceous	Mixed 2			Glomeraceae	rhizophilic	Mixed	Verticillium dahliae	Fungi	Root	Total dry biomass	26.4	19.19	3	0.898	0.0898	0.631	0.0631	0.698	0.0698	0.67	0.067
Chinese	173	37	Effects of mycorrhizal fungi on eggplant verticillium wilt and eggplant growth			>0.5	90	9.486832981	Solanum melongena	Solanaceae	No_Fabaceae	Herbaceous	taproot	Annual	Annual_Herbaceous	Mixed unknown			Mixed	Mixed	Mixed	Verticillium dahliae	Fungi	Root	Shoot fresh biomass			3	40.9	4.09	92.69	9.269	31.21	3.121	42.45	4.245
Chinese	174	37	Effects of mycorrhizal fungi on eggplant verticillium wilt and eggplant growth			>0.5	90	9.486832981	Solanum melongena	Solanaceae	No_Fabaceae	Herbaceous	taproot	Annual	Annual_Herbaceous	Mixed unknown			Mixed	Mixed	Mixed	Verticillium dahliae	Fungi	Root	Root fresh biomass			3	7.41	0.741	15.52	1.552	4.32	0.432	6.05	0.605
Chinese	175	37	Effects of mycorrhizal fungi on eggplant verticillium wilt and eggplant growth			>0.5	90	9.486832981	Solanum melongena	Solanaceae	No_Fabaceae	Herbaceous	taproot	Annual	Annual_Herbaceous	Mixed unknown			Mixed	Mixed	Mixed	Verticillium dahliae	Fungi	Root	Total fresh biomass			3	48.31	4.831	108.21	10.821	35.53	3.553	48.5	4.85
English	176	38	Effects of soil inoculants on the growth, transpiration and wilt disease of chickpea			<0.5	75	8.660254038	Cicer arietinum	Fabaceae	Fabaceae	Herbaceous	taproot	Annual	Annual_Herbaceous	Glomus fasciculatum	Rhizophagus fasciculatus	Rhizophagus	Glomeraceae	rhizophilic	Single	Fusarium oxysporum	Fungi	Root	Shoot dry biomass	58	53	5	2.76	0.276	3.59	0.359	1.31	0.131	2.08	0.208
Chinese	177	39	Effects of Three Arbuscular Mycorrhizal Fungi on Fusarium Wilt of Banana	6.1	20	>0.5	84	9.16515139	Musa AAA Giant	Musaceae	No_Fabaceae	Herbaceous	fibrous	Perennial	Perennial_Herbaceous	Glomus mosseae	Funneliformis mosseae	Funneliformis	Glomeraceae	rhizophilic	Single	Fusarium oxysporum	Fungi	Root	Shoot dry biomass	33.34	23.13	5	22.83	10.1741093	28.39	4.00256168	10.98	4.360332556	19.26	8.586501034
Chinese	178	39	Effects of Three Arbuscular Mycorrhizal Fungi on Fusarium Wilt of Banana	6.1	20	>0.5	84	9.16515139	Musa AAA Giant	Musaceae	No_Fabaceae	Herbaceous	fibrous	Perennial	Perennial_Herbaceous	Mixed 3			Glomeraceae	rhizophilic	Mixed	Fusarium oxysporum	Fungi	Root	Shoot dry biomass	44.72	29.71	5	22.83	10.1741093	29.74	4.114365079	10.98	4.360332556	18.51	10.91201173
Chinese	179	39	Effects of Three Arbuscular Mycorrhizal Fungi on Fusarium Wilt of Banana	6.1	20	>0.5	84	9.16515139	Musa AAA Giant	Musaceae	No_Fabaceae	Herbaceous	fibrous	Perennial	Perennial_Herbaceous	Glomus mosseae	Funneliformis mosseae	Funneliformis	Glomeraceae	rhizophilic	Single	Fusarium oxysporum	Fungi	Root	Root dry biomass	33.34	23.13	5	7.12	3.219937888	10.95	2.97397041	1.79	1.118033989	3.9	3.600069444
Chinese	180	39	Effects of Three Arbuscular Mycorrhizal Fungi on Fusarium Wilt of Banana	6.1	20	>0.5	84	9.16515139	Musa AAA Giant	Musaceae	No_Fabaceae	Herbaceous	fibrous	Perennial	Perennial_Herbaceous	Mixed 3			Glomeraceae	rhizophilic	Mixed	Fusarium oxysporum	Fungi	Root	Root dry biomass	44.72	29.71	5	7.12	3.219937888	11.97	2.839806331	1.79	1.118033989	4.8	2.124264579
Chinese	181	39	Effects of Three Arbuscular Mycorrhizal Fungi on Fusarium Wilt of Banana	6.1	20	>0.5	84	9.16515139	Musa AAA Giant	Musaceae	No_Fabaceae	Herbaceous	fibrous	Perennial	Perennial_Herbaceous	Glomus mosseae	Funneliformis mosseae	Funneliformis	Glomeraceae	rhizophilic	Single	Fusarium oxysporum	Fungi	Root	Total dry biomass	33.34	23.13	5	29.95	10.67148068	39.34	4.986481726	12.77	4.501388675	23.16	9.310665927
Chinese	182	39	Effects of Three Arbuscular Mycorrhizal Fungi on Fusarium Wilt of Banana	6.1	20	>0.5	84	9.16515139	Musa AAA Giant	Musaceae	No_Fabaceae	Herbaceous	fibrous	Perennial	Perennial_Herbaceous	Mixed 3			Glomeraceae	rhizophilic	Mixed	Fusarium oxysporum	Fungi	Root	Total dry biomass	44.72	29.71	5	29.95	10.67148068	41.71	4.999249944	12.77	4.501388675	23.31	11.11685657
English	183	40	Efficacy of the arbuscular mycorrhizal fungus Glomus clarum in protection of cowpea plants against root rot pathogen Rhizoctonia solani		16	>0.5	42	6.480740698	Vigna unguiculata	Fabaceae	Fabaceae	Herbaceous	taproot	Annual	Annual_Herbaceous	Glomus clarum	Glomus clarum	Glomus	Glomeraceae	rhizophilic	Single	Rhizoctonia solani	Fungi	Root	Shoot dry biomass	83.5	80.3	10	0.5	0.05	0.79	0.079	0.36	0.036	0.68	0.068
English	184	40	Efficacy of the arbuscular mycorrhizal fungus Glomus clarum in protection of cowpea plants against root rot pathogen Rhizoctonia solani		16	>0.5	42	6.480740698	Vigna unguiculata	Fabaceae	Fabaceae	Herbaceous	taproot	Annual	Annual_Herbaceous	Glomus clarum	Glomus clarum	Glomus	Glomeraceae	rhizophilic	Single	Rhizoctonia solani	Fungi	Root	Root dry biomass	83.5	80.3	10	0.15	0.015	0.18	0.018	0.13	0.013	0.16	0.016
English	185	40	Efficacy of the arbuscular mycorrhizal fungus Glomus clarum in protection of cowpea plants against root rot pathogen Rhizoctonia solani		16	>0.5	42	6.480740698	Vigna unguiculata	Fabaceae	Fabaceae	Herbaceous	taproot	Annual	Annual_Herbaceous	Glomus clarum	Glomus clarum	Glomus	Glomeraceae	rhizophilic	Single	Rhizoctonia solani	Fungi	Root	Total dry biomass	83.5	80.3	10	0.65	0.065	0.97	0.097	0.49	0.049	0.84	0.084
English	186	41	Flavonoids in roots of white clover: interaction of arbuscular mycorrhizal fungi and a pathogenic fungus		12	>0.5	27	5.196152423	Trifolium repens	Fabaceae	Fabaceae	Herbaceous	taproot	Perennial	Perennial_Herbaceous	Glomus mosseae	Funneliformis mosseae	Funneliformis	Glomeraceae	rhizophilic	Single	Pythium ultimum	Oomycete	Root	Shoot dry biomass	75	75	2	91	14.14213562	117.5	0.707106781	78.5	12.02081528	112	2.828427125
English	187	41	Flavonoids in roots of white clover: interaction of arbuscular mycorrhizal fungi and a pathogenic fungus		12	>0.5	27	5.196152423	Trifolium repens	Fabaceae	Fabaceae	Herbaceous	taproot	Perennial	Perennial_Herbaceous	Glomus claroideum	Claroideoglomus claroideum	Claroideoglomus	Claroideoglomeraceae	rhizophilic	Single	Pythium ultimum	Oomycete	Root	Shoot dry biomass	49	49	2	91	14.14213562	138	1.414213562	78.5	12.02081528	151	2.828427125
English	188	41	Flavonoids in roots of white clover: interaction of arbuscular mycorrhizal fungi and a pathogenic fungus		12	>0.5	27	5.196152423	Trifolium repens	Fabaceae	Fabaceae	Herbaceous	taproot	Perennial	Perennial_Herbaceous	Glomus mosseae	Funneliformis mosseae	Funneliformis	Glomeraceae	rhizophilic	Single	Pythium ultimum	Oomycete	Root	Root dry biomass	75	75	2	31.5	3.535533906	33.5	2.121320344	27	2.828427125	34	2.828427125
English	189	41	Flavonoids in roots of white clover: interaction of arbuscular mycorrhizal fungi and a pathogenic fungus		12	>0.5	27	5.196152423	Trifolium repens	Fabaceae	Fabaceae	Herbaceous	taproot	Perennial	Perennial_Herbaceous	Glomus claroideum	Claroideoglomus claroideum	Claroideoglomus	Claroideoglomeraceae	rhizophilic	Single	Pythium ultimum	Oomycete	Root	Root dry biomass	49	49	2	31.5	3.535533906	44.5	4.949747468	27	2.828427125	49	0
English	190	41	Flavonoids in roots of white clover: interaction of arbuscular mycorrhizal fungi and a pathogenic fungus		12	>0.5	27	5.196152423	Trifolium repens	Fabaceae	Fabaceae	Herbaceous	taproot	Perennial	Perennial_Herbaceous	Glomus mosseae	Funneliformis mosseae	Funneliformis	Glomeraceae	rhizophilic	Single	Pythium ultimum	Oomycete	Root	Total dry biomass	75	75	2	122.5	14.57737974	151	2.236067977	105.5	12.34908904	146	4
English	191	41	Flavonoids in roots of white clover: interaction of arbuscular mycorrhizal fungi and a pathogenic fungus		12	>0.5	27	5.196152423	Trifolium repens	Fabaceae	Fabaceae	Herbaceous	taproot	Perennial	Perennial_Herbaceous	Glomus claroideum	Claroideoglomus claroideum	Claroideoglomus	Claroideoglomeraceae	rhizophilic	Single	Pythium ultimum	Oomycete	Root	Total dry biomass	49	49	2	122.5	14.57737974	182.5	5.14781507	105.5	12.34908904	200	2.828427125
English	192	42	Glomus fasciculatum in defense responses to stop the rot of Arachis hypogaea L.			<0.5	75	8.660254038	Arachis hypogaea	Fabaceae	Fabaceae	Herbaceous	taproot	Annual	Annual_Herbaceous	Glomus fasciculatum	Rhizophagus fasciculatus	Rhizophagus	Glomeraceae	rhizophilic	Single	Sclerotium rolfsii	Fungi	Root	Total fresh biomass	91.0491	52.7911	3	13.1	1.974537921	23.25	2.805922308	10.7	2.563435195	18.22	2.182384018
English	193	42	Glomus fasciculatum in defense responses to stop the rot of Arachis hypogaea L.			<0.5	75	8.660254038	Arachis hypogaea	Fabaceae	Fabaceae	Herbaceous	taproot	Annual	Annual_Herbaceous	Glomus fasciculatum	Rhizophagus fasciculatus	Rhizophagus	Glomeraceae	rhizophilic	Single	Sclerotium rolfsii	Fungi	Root	Total dry biomass	91.0491	52.7911	3	3.39	0.381051178	7.79	3.931755333	1.32	0.069282032	4.31	0.346410162
English	194	43	Glomus intraradices, Pseudomonas alcaligenes, and Bacillus pumilus: effective agents for the control of root-rot disease complex of chickpea (Cicer arietinum L.)	7.2		>0.5	90	9.486832981	Cicer arietinum	Fabaceae	Fabaceae	Herbaceous	taproot	Annual	Annual_Herbaceous	Glomus intraradices	Rhizophagus intraradices	Rhizophagus	Glomeraceae	rhizophilic	Single	Macrophomina incognita	Fungi	Root	Shoot dry biomass	63.945	53.9559	5	6.01262	0.186912922	6.47161	0.27861407	4.87382	0.40560037	5.29495	0.151672491
English	195	43	Glomus intraradices, Pseudomonas alcaligenes, and Bacillus pumilus: effective agents for the control of root-rot disease complex of chickpea (Cicer arietinum L.)	7.2		>0.5	90	9.486832981	Cicer arietinum	Fabaceae	Fabaceae	Herbaceous	taproot	Annual	Annual_Herbaceous	Glomus intraradices	Rhizophagus intraradices	Rhizophagus	Glomeraceae	rhizophilic	Single	Macrophomina phaseolina	Fungi	Root	Shoot dry biomass	63.945	55.7756	5	6.01262	0.186912922	6.47161	0.27861407	5.01893	0.257460867	5.4858	0.172825694
English	196	43	Glomus intraradices, Pseudomonas alcaligenes, and Bacillus pumilus: effective agents for the control of root-rot disease complex of chickpea (Cicer arietinum L.)	7.2		>0.5	90	9.486832981	Cicer arietinum	Fabaceae	Fabaceae	Herbaceous	taproot	Annual	Annual_Herbaceous	Glomus intraradices	Rhizophagus intraradices	Rhizophagus	Glomeraceae	rhizophilic	Single	Macrophomina incognita+Macrophomina phaseolina	Fungi	Root	Shoot dry biomass	63.945	48.0087	5	6.01262	0.186912922	6.47161	0.27861407	3.44953	0.257460867	3.87224	0.271570456
English	197	44	Increased Silicon Acquisition in Bananas Colonized by Rhizophagus irregularis MUCL 41833 Reduces the Incidence of Pseudocercospora fijiensis			>0.5	70	8.366600265	Musa acuminata	Musaceae	No_Fabaceae	Herbaceous	fibrous	Perennial	Perennial_Herbaceous	Rhizophagus intraradices	Rhizophagus intraradices	Rhizophagus	Glomeraceae	rhizophilic	Single	Pseudocercospora fijiensis	Fungi	Root	Shoot dry biomass	70.7	72.1	6	9.4	0.979795897	10.5	0.979795897	9.5	0.979795897	11.4	0.979795897
English	198	44	Increased Silicon Acquisition in Bananas Colonized by Rhizophagus irregularis MUCL 41833 Reduces the Incidence of Pseudocercospora fijiensis			>0.5	70	8.366600265	Musa acuminata	Musaceae	No_Fabaceae	Herbaceous	fibrous	Perennial	Perennial_Herbaceous	Rhizophagus intraradices	Rhizophagus intraradices	Rhizophagus	Glomeraceae	rhizophilic	Single	Pseudocercospora fijiensis	Fungi	Root	Root dry biomass	70.7	72.1	6	6.1	2.694438717	9.8	2.694438717	6.5	2.694438717	10.6	2.694438717
English	199	44	Increased Silicon Acquisition in Bananas Colonized by Rhizophagus irregularis MUCL 41833 Reduces the Incidence of Pseudocercospora fijiensis			>0.5	70	8.366600265	Musa acuminata	Musaceae	No_Fabaceae	Herbaceous	fibrous	Perennial	Perennial_Herbaceous	Rhizophagus intraradices	Rhizophagus intraradices	Rhizophagus	Glomeraceae	rhizophilic	Single	Pseudocercospora fijiensis	Fungi	Root	Total dry biomass	70.7	72.1	6	15.6	2.694438717	20.6	2.694438717	16.1	2.694438717	22.3	2.694438717
English	200	45	Indigenous Arbuscular Mycorrhizal Fungal Assemblages Protect Grassland Host Plants from Pathogens	7	10.2	<0.5	90	9.486832981	Galium verum	Rubiaceae	No_Fabaceae	Herbaceous	fibrous	Perennial	Perennial_Herbaceous	Glomus sp.	Glomus sp.	Glomus	Glomeraceae	rhizophilic	Single	Fusarium oxysporum	Fungi	Root	Total dry biomass	45.986	51.5041	10	0.300806	0.300346808	0.680847	0.188054328	0.16989	0.033379106	0.780306	0.262165467
English	201	45	Indigenous Arbuscular Mycorrhizal Fungal Assemblages Protect Grassland Host Plants from Pathogens	7	10.2	<0.5	90	9.486832981	Hieracium umbellatum	Asteraceae	No_Fabaceae	Herbaceous	fibrous	Annual	Annual_Herbaceous	Glomus sp.	Glomus sp.	Glomus	Glomeraceae	rhizophilic	Single	Fusarium oxysporum	Fungi	Root	Total dry biomass	64.1311	64.1204	10	0.195219	0.19247203	1.1271	0.311515972	0.093472	0.115501875	0.780798	0.523341141
English	202	46	Induction and accumulation of phytoalexins in cowpea roots infected with a mycorrhizal fungus Glomus fasciculatum and their resistance to Fusarium wilt disease			>0.5	75	8.660254038	Vigna unguiculata	Fabaceae	Fabaceae	Herbaceous	taproot	Annual	Annual_Herbaceous	Glomus fasciculatum	Rhizophagus fasciculatus	Rhizophagus	Glomeraceae	rhizophilic	Single	Fusarium oxysporum	Fungi	Root	Total dry biomass	84	69	3	6.8	0.68	12.15	1.215	5.87	0.587	9.13	0.913
English	203	47	Induction of fungal disease resistance in Vicia faba by dual inoculation with Rhizobium leguminosarum and vesicular-arbuscular mycorrhizal fungi			<0.5			Vicia faba	Fabaceae	Fabaceae	Herbaceous	taproot	Annual	Annual_Herbaceous	Glomus mosseae	Funneliformis mosseae	Funneliformis	Glomeraceae	rhizophilic	Single	Botrytis fabae	Fungi	Shoot	Shoot fresh biomass	20.7	14.3	4	4.3	0.43	5.9	0.59	3.24	0.324	5.4	0.54
English	204	47	Induction of fungal disease resistance in Vicia faba by dual inoculation with Rhizobium leguminosarum and vesicular-arbuscular mycorrhizal fungi			<0.5			Vicia faba	Fabaceae	Fabaceae	Herbaceous	taproot	Annual	Annual_Herbaceous	Glomus mosseae	Funneliformis mosseae	Funneliformis	Glomeraceae	rhizophilic	Single	Botrytis fabae	Fungi	Shoot	Root fresh biomass	20.7	14.3	4	2.9	0.29	3.8	0.38	1.86	0.186	2.9	0.29
English	205	47	Induction of fungal disease resistance in Vicia faba by dual inoculation with Rhizobium leguminosarum and vesicular-arbuscular mycorrhizal fungi			<0.5			Vicia faba	Fabaceae	Fabaceae	Herbaceous	taproot	Annual	Annual_Herbaceous	Glomus mosseae	Funneliformis mosseae	Funneliformis	Glomeraceae	rhizophilic	Single	Botrytis fabae	Fungi	Shoot	Total fresh biomass	20.7	14.3	4	7.2	0.72	9.7	0.97	5.1	0.51	8.3	0.83
English	206	47	Induction of fungal disease resistance in Vicia faba by dual inoculation with Rhizobium leguminosarum and vesicular-arbuscular mycorrhizal fungi			<0.5			Vicia faba	Fabaceae	Fabaceae	Herbaceous	taproot	Annual	Annual_Herbaceous	Glomus mosseae	Funneliformis mosseae	Funneliformis	Glomeraceae	rhizophilic	Single	Botrytis fabae	Fungi	Shoot	Shoot dry biomass	20.7	14.3	4	1.93	0.193	2.6	0.26	1.2	0.12	2.4	0.24
English	207	47	Induction of fungal disease resistance in Vicia faba by dual inoculation with Rhizobium leguminosarum and vesicular-arbuscular mycorrhizal fungi			<0.5			Vicia faba	Fabaceae	Fabaceae	Herbaceous	taproot	Annual	Annual_Herbaceous	Glomus mosseae	Funneliformis mosseae	Funneliformis	Glomeraceae	rhizophilic	Single	Botrytis fabae	Fungi	Shoot	Root dry biomass	20.7	14.3	4	1.1	0.11	1.4	0.14	1	0.1	1.5	0.15
English	208	47	Induction of fungal disease resistance in Vicia faba by dual inoculation with Rhizobium leguminosarum and vesicular-arbuscular mycorrhizal fungi			<0.5			Vicia faba	Fabaceae	Fabaceae	Herbaceous	taproot	Annual	Annual_Herbaceous	Glomus mosseae	Funneliformis mosseae	Funneliformis	Glomeraceae	rhizophilic	Single	Botrytis fabae	Fungi	Shoot	Total dry biomass	20.7	14.3	4	3.03	0.303	4	0.4	2.2	0.22	3.9	0.39
English	209	48	Influence of AM Fungi, Glomus mosseae and Glomus intraradices on Chickpea Growth and Root-Rot Disease Caused by Fusarium solani f. sp. pisi under Greenhouse Conditions			<0.5	32	5.656854249	Cicer arietinum	Fabaceae	Fabaceae	Herbaceous	taproot	Annual	Annual_Herbaceous	Glomus mosseae	Funneliformis mosseae	Funneliformis	Glomeraceae	rhizophilic	Single	Fusarium solani	Fungi	Root	Shoot dry biomass	78.75	57.5	7	1.08	0.158745079	2.29	0.687895341	0.57	0.396862697	1.93	0.687895341
English	210	48	Influence of AM Fungi, Glomus mosseae and Glomus intraradices on Chickpea Growth and Root-Rot Disease Caused by Fusarium solani f. sp. pisi under Greenhouse Conditions			<0.5	32	5.656854249	Cicer arietinum	Fabaceae	Fabaceae	Herbaceous	taproot	Annual	Annual_Herbaceous	Glomus mosseae	Funneliformis mosseae	Funneliformis	Glomeraceae	rhizophilic	Single	Fusarium solani	Fungi	Root	Root dry biomass	78.75	57.5	7	0.48	0.132287566	0.84	0.158745079	0.19	0.158745079	0.41	0.158745079
English	211	48	Influence of AM Fungi, Glomus mosseae and Glomus intraradices on Chickpea Growth and Root-Rot Disease Caused by Fusarium solani f. sp. pisi under Greenhouse Conditions			<0.5	32	5.656854249	Cicer arietinum	Fabaceae	Fabaceae	Herbaceous	taproot	Annual	Annual_Herbaceous	Glomus mosseae	Funneliformis mosseae	Funneliformis	Glomeraceae	rhizophilic	Single	Fusarium solani	Fungi	Root	Total dry biomass	78.75	57.5	7	1.56	0.206639783	3.13	0.705974504	0.76	0.427434205	2.34	0.705974504
English	212	48	Influence of AM Fungi, Glomus mosseae and Glomus intraradices on Chickpea Growth and Root-Rot Disease Caused by Fusarium solani f. sp. pisi under Greenhouse Conditions			<0.5	32	5.656854249	Cicer arietinum	Fabaceae	Fabaceae	Herbaceous	taproot	Annual	Annual_Herbaceous	Glomus intraradices	Rhizophagus intraradices	Rhizophagus	Glomeraceae	rhizophilic	Single	Fusarium solani	Fungi	Root	Shoot dry biomass	69.5	41.25	7	1.08	0.158745079	1.6	0.34394767	0.57	0.396862697	0.99	0.105830052
English	213	48	Influence of AM Fungi, Glomus mosseae and Glomus intraradices on Chickpea Growth and Root-Rot Disease Caused by Fusarium solani f. sp. pisi under Greenhouse Conditions			<0.5	32	5.656854249	Cicer arietinum	Fabaceae	Fabaceae	Herbaceous	taproot	Annual	Annual_Herbaceous	Glomus intraradices	Rhizophagus intraradices	Rhizophagus	Glomeraceae	rhizophilic	Single	Fusarium solani	Fungi	Root	Root dry biomass	69.5	41.25	7	0.48	0.132287566	0.49	0.238117618	0.19	0.158745079	0.22	0.105830052
English	214	48	Influence of AM Fungi, Glomus mosseae and Glomus intraradices on Chickpea Growth and Root-Rot Disease Caused by Fusarium solani f. sp. pisi under Greenhouse Conditions			<0.5	32	5.656854249	Cicer arietinum	Fabaceae	Fabaceae	Herbaceous	taproot	Annual	Annual_Herbaceous	Glomus intraradices	Rhizophagus intraradices	Rhizophagus	Glomeraceae	rhizophilic	Single	Fusarium solani	Fungi	Root	Total dry biomass	69.5	41.25	7	1.56	0.206639783	2.09	0.418330013	0.76	0.427434205	1.21	0.149666295
English	215	48	Influence of AM Fungi, Glomus mosseae and Glomus intraradices on Chickpea Growth and Root-Rot Disease Caused by Fusarium solani f. sp. pisi under Greenhouse Conditions			<0.5	32	5.656854249	Cicer arietinum	Fabaceae	Fabaceae	Herbaceous	taproot	Annual	Annual_Herbaceous	Mixed 2			Glomeraceae	rhizophilic	Mixed	Fusarium solani	Fungi	Root	Shoot dry biomass	56.25	33.5	7	1.08	0.158745079	1.26	0.476235236	0.57	0.396862697	0.63	0.317490157
English	216	48	Influence of AM Fungi, Glomus mosseae and Glomus intraradices on Chickpea Growth and Root-Rot Disease Caused by Fusarium solani f. sp. pisi under Greenhouse Conditions			<0.5	32	5.656854249	Cicer arietinum	Fabaceae	Fabaceae	Herbaceous	taproot	Annual	Annual_Herbaceous	Mixed 2			Glomeraceae	rhizophilic	Mixed	Fusarium solani	Fungi	Root	Root dry biomass	56.25	33.5	7	0.48	0.132287566	0.49	0.052915026	0.19	0.158745079	0.2	0.105830052
English	217	48	Influence of AM Fungi, Glomus mosseae and Glomus intraradices on Chickpea Growth and Root-Rot Disease Caused by Fusarium solani f. sp. pisi under Greenhouse Conditions			<0.5	32	5.656854249	Cicer arietinum	Fabaceae	Fabaceae	Herbaceous	taproot	Annual	Annual_Herbaceous	Mixed 2			Glomeraceae	rhizophilic	Mixed	Fusarium solani	Fungi	Root	Total dry biomass	56.25	33.5	7	1.56	0.206639783	1.75	0.479165942	0.76	0.427434205	0.83	0.334664011
English	218	49	Influence of Glomus fasciculatus and soil phosphorus on Verticillium wilt of cotton		27	>0.5	91	9.539392014	Gossypium hirsutum	Malvaceae	No_Fabaceae	Herbaceous	taproot	Annual	Annual_Herbaceous	Glomus fasiculatus	Rhizophagus fasciculatus	Rhizophagus	Glomeraceae	rhizophilic	Single	Verticillium dahliae	Fungi	Root	Shoot dry biomass	72.2	74	10	12.4	1.24	17.5	1.75	4.3	0.43	5.9	0.59
English	219	49	Influence of Glomus fasciculatus and soil phosphorus on Verticillium wilt of cotton		27	>0.5	91	9.539392014	Gossypium hirsutum	Malvaceae	No_Fabaceae	Herbaceous	taproot	Annual	Annual_Herbaceous	Glomus fasiculatus	Rhizophagus fasciculatus	Rhizophagus	Glomeraceae	rhizophilic	Single	Verticillium dahliae	Fungi	Root	Root dry biomass	72.2	74	10	3.2	0.32	5.4	0.54	1.8	0.18	3.3	0.33
English	220	49	Influence of Glomus fasciculatus and soil phosphorus on Verticillium wilt of cotton		27	>0.5	91	9.539392014	Gossypium hirsutum	Malvaceae	No_Fabaceae	Herbaceous	taproot	Annual	Annual_Herbaceous	Glomus fasiculatus	Rhizophagus fasciculatus	Rhizophagus	Glomeraceae	rhizophilic	Single	Verticillium dahliae	Fungi	Root	Total dry biomass	72.2	74	10	15.6	1.56	22.9	2.29	6.1	0.61	9.2	0.92
English	221	50	Influence of Glomus intraradices on Black Foot Disease Caused by Cylindrocarpon macrodidymum on Vitis rupestris Under Controlled Conditions			>0.5	240	15.49193338	Vitis vinifera	Vitaceae	No_Fabaceae	Woody	taproot	Perennial	Woody	Glomus intraradices	Rhizophagus intraradices	Rhizophagus	Glomeraceae	rhizophilic	Single	Cylindrocarpon macrodidymum	Fungi	Root	Shoot dry biomass	48.3	54.5	7	0.73	0.073	0.74	0.074	0.43	0.043	0.61	0.061
English	222	50	Influence of Glomus intraradices on Black Foot Disease Caused by Cylindrocarpon macrodidymum on Vitis rupestris Under Controlled Conditions			>0.5	240	15.49193338	Vitis vinifera	Vitaceae	No_Fabaceae	Woody	taproot	Perennial	Woody	Glomus intraradices	Rhizophagus intraradices	Rhizophagus	Glomeraceae	rhizophilic	Single	Cylindrocarpon macrodidymum	Fungi	Root	Root dry biomass	48.3	54.5	7	0.87	0.087	1.02	0.102	0.62	0.062	0.92	0.092
English	223	50	Influence of Glomus intraradices on Black Foot Disease Caused by Cylindrocarpon macrodidymum on Vitis rupestris Under Controlled Conditions			>0.5	240	15.49193338	Vitis vinifera	Vitaceae	No_Fabaceae	Woody	taproot	Perennial	Woody	Glomus intraradices	Rhizophagus intraradices	Rhizophagus	Glomeraceae	rhizophilic	Single	Cylindrocarpon macrodidymum	Fungi	Root	Total dry biomass	48.3	54.5	7	1.6	0.16	1.76	0.176	1.05	0.105	1.53	0.153
English	224	51	Influence of Pseudomonas fluorescens and arbuscular mycorrhiza on the growth, yield, quality and resistance of wheat infected with Gaeumannomyces graminis			<0.5	120	10.95445115	Triticum aestivum	Poaceae	No_Fabaceae	Herbaceous	fibrous	Annual	Annual_Herbaceous	Glomus mosseae	Funneliformis mosseae	Funneliformis	Glomeraceae	rhizophilic	Single	Gaeumannomyces graminis	Fungi	Root	Shoot dry biomass	45	57	4	99.9951	6.1409	117.406	9.795	99.6002	11.5898	207.034	27.011
English	225	52	Influence of the endomycorrhizal fungus Glomus mosseae on the development of peanut pod rot disease in Egypt	7.8	18	>0.5	120	10.95445115	Arachis hypogaea	Fabaceae	Fabaceae	Herbaceous	taproot	Annual	Annual_Herbaceous	Glomus mosseae	Funneliformis mosseae	Funneliformis	Glomeraceae	rhizophilic	Single	Fusarium solani	Fungi	Root	Shoot dry biomass	57.5	48	10	9.28	0.928	13.02	1.302	6.66	0.666	8.79	0.879
English	226	52	Influence of the endomycorrhizal fungus Glomus mosseae on the development of peanut pod rot disease in Egypt	7.8	18	>0.5	120	10.95445115	Arachis hypogaea	Fabaceae	Fabaceae	Herbaceous	taproot	Annual	Annual_Herbaceous	Glomus mosseae	Funneliformis mosseae	Funneliformis	Glomeraceae	rhizophilic	Single	Rhizoctonia solani	Fungi	Root	Shoot dry biomass	57.5	41.3	10	9.28	0.928	13.02	1.302	6.89	0.689	9.08	0.908
English	227	52	Influence of the endomycorrhizal fungus Glomus mosseae on the development of peanut pod rot disease in Egypt	7.8	18	>0.5	120	10.95445115	Arachis hypogaea	Fabaceae	Fabaceae	Herbaceous	taproot	Annual	Annual_Herbaceous	Glomus mosseae	Funneliformis mosseae	Funneliformis	Glomeraceae	rhizophilic	Single	Fusarium solani	Fungi	Root	Root dry biomass	57.5	48	10	1.12	0.112	1.91	0.191	0.85	0.085	1.18	0.118
English	228	52	Influence of the endomycorrhizal fungus Glomus mosseae on the development of peanut pod rot disease in Egypt	7.8	18	>0.5	120	10.95445115	Arachis hypogaea	Fabaceae	Fabaceae	Herbaceous	taproot	Annual	Annual_Herbaceous	Glomus mosseae	Funneliformis mosseae	Funneliformis	Glomeraceae	rhizophilic	Single	Rhizoctonia solani	Fungi	Root	Root dry biomass	57.5	41.3	10	1.12	0.112	1.91	0.191	1.22	0.122	1.13	0.113
English	229	52	Influence of the endomycorrhizal fungus Glomus mosseae on the development of peanut pod rot disease in Egypt	7.8	18	>0.5	120	10.95445115	Arachis hypogaea	Fabaceae	Fabaceae	Herbaceous	taproot	Annual	Annual_Herbaceous	Glomus mosseae	Funneliformis mosseae	Funneliformis	Glomeraceae	rhizophilic	Single	Fusarium solani	Fungi	Root	Total dry biomass	57.5	48	10	10.4	1.04	14.93	1.493	7.51	0.751	9.97	0.997
English	230	52	Influence of the endomycorrhizal fungus Glomus mosseae on the development of peanut pod rot disease in Egypt	7.8	18	>0.5	120	10.95445115	Arachis hypogaea	Fabaceae	Fabaceae	Herbaceous	taproot	Annual	Annual_Herbaceous	Glomus mosseae	Funneliformis mosseae	Funneliformis	Glomeraceae	rhizophilic	Single	Rhizoctonia solani	Fungi	Root	Total dry biomass	57.5	41.3	10	10.4	1.04	14.93	1.493	8.11	0.811	10.21	1.021
English	231	53	Influence of the mycorrhizal fungus, Glomus coronatum, and soil phosphorus on infection and disease caused by binucleate Rhizoctonia and Rhizoctonia solani on mung bean (Vigna radiata)	7.4	14	>0.5	42	6.480740698	Vigna radiata	Fabaceae	Fabaceae	Herbaceous	taproot	Annual	Annual_Herbaceous	Glomus coronatum	Glomus coronatum	Glomus	Glomeraceae	rhizophilic	Single	Rhizoctonia sp.	Fungi	Root	Shoot dry biomass	52.5591	56.9965	3	0.22	0.034641016	0.37	0.069282032	0.18	0.017320508	0.36	0.103923048
English	232	53	Influence of the mycorrhizal fungus, Glomus coronatum, and soil phosphorus on infection and disease caused by binucleate Rhizoctonia and Rhizoctonia solani on mung bean (Vigna radiata)	7.4	14	>0.5	42	6.480740698	Vigna radiata	Fabaceae	Fabaceae	Herbaceous	taproot	Annual	Annual_Herbaceous	Glomus coronatum	Glomus coronatum	Glomus	Glomeraceae	rhizophilic	Single	Rhizoctonia solani	Fungi	Root	Shoot dry biomass	52.5591	60.6501	3	0.22	0.034641016	0.37	0.069282032	0.09	0.017320508	0.26	0.034641016
English	233	53	Influence of the mycorrhizal fungus, Glomus coronatum, and soil phosphorus on infection and disease caused by binucleate Rhizoctonia and Rhizoctonia solani on mung bean (Vigna radiata)	7.4	14	>0.5	42	6.480740698	Vigna radiata	Fabaceae	Fabaceae	Herbaceous	taproot	Annual	Annual_Herbaceous	Glomus coronatum	Glomus coronatum	Glomus	Glomeraceae	rhizophilic	Single	Rhizoctonia sp.	Fungi	Root	Root dry biomass	52.5591	56.9965	3	0.07	0.017320508	0.1	0.017320508	0.06	0.017320508	0.09	0.017320508
English	234	53	Influence of the mycorrhizal fungus, Glomus coronatum, and soil phosphorus on infection and disease caused by binucleate Rhizoctonia and Rhizoctonia solani on mung bean (Vigna radiata)	7.4	14	>0.5	42	6.480740698	Vigna radiata	Fabaceae	Fabaceae	Herbaceous	taproot	Annual	Annual_Herbaceous	Glomus coronatum	Glomus coronatum	Glomus	Glomeraceae	rhizophilic	Single	Rhizoctonia solani	Fungi	Root	Root dry biomass	52.5591	60.6501	3	0.07	0.017320508	0.1	0.017320508	0.02	0.017320508	0.08	0.034641016
English	235	53	Influence of the mycorrhizal fungus, Glomus coronatum, and soil phosphorus on infection and disease caused by binucleate Rhizoctonia and Rhizoctonia solani on mung bean (Vigna radiata)	7.4	14	>0.5	42	6.480740698	Vigna radiata	Fabaceae	Fabaceae	Herbaceous	taproot	Annual	Annual_Herbaceous	Glomus coronatum	Glomus coronatum	Glomus	Glomeraceae	rhizophilic	Single	Rhizoctonia sp.	Fungi	Root	Total dry biomass	52.5591	56.9965	3	0.29	0.038729833	0.47	0.071414284	0.24	0.024494897	0.45	0.105356538
English	236	53	Influence of the mycorrhizal fungus, Glomus coronatum, and soil phosphorus on infection and disease caused by binucleate Rhizoctonia and Rhizoctonia solani on mung bean (Vigna radiata)	7.4	14	>0.5	42	6.480740698	Vigna radiata	Fabaceae	Fabaceae	Herbaceous	taproot	Annual	Annual_Herbaceous	Glomus coronatum	Glomus coronatum	Glomus	Glomeraceae	rhizophilic	Single	Rhizoctonia solani	Fungi	Root	Total dry biomass	52.5591	60.6501	3	0.29	0.038729833	0.47	0.071414284	0.11	0.024494897	0.34	0.048989795
English	237	53	Influence of the mycorrhizal fungus, Glomus coronatum, and soil phosphorus on infection and disease caused by binucleate Rhizoctonia and Rhizoctonia solani on mung bean (Vigna radiata)	7.4	14	>0.5	42	6.480740698	Tagetes patula	Asteraceae	No_Fabaceae	Herbaceous	taproot	Annual	Annual_Herbaceous	Glomus intraradices	Rhizophagus intraradices	Rhizophagus	Glomeraceae	rhizophilic	Single	Pythium ultimum	Oomycete	Root	Shoot dry biomass			2	1.1755	1.341381564	1.053	1.15116984	1.096	1.117228714	1.1165	1.308854652
Chinese	238	54	Investigation of the effect of arbuscular mycorrhizal on nutrients absorption and disease resistance of watermelon			>0.5	28	5.291502622	Citrullus lanatus	Cucurbitaceae	No_Fabaceae	Herbaceous	fibrous	Annual	Annual_Herbaceous	Glomus intraradices	Rhizophagus intraradices	Rhizophagus	Glomeraceae	rhizophilic	Single	Fusarium oxysporum	Fungi	Root	Shoot fresh biomass			4	7.48	3	11.35	4.6	4.1	5.4	6.03	3.92
Chinese	239	54	Investigation of the effect of arbuscular mycorrhizal on nutrients absorption and disease resistance of watermelon			>0.5	28	5.291502622	Citrullus lanatus	Cucurbitaceae	No_Fabaceae	Herbaceous	fibrous	Annual	Annual_Herbaceous	Glomus intraradices	Rhizophagus intraradices	Rhizophagus	Glomeraceae	rhizophilic	Single	Fusarium oxysporum	Fungi	Root	Shoot dry biomass			4	1.5	0.6	2.27	0.92	0.82	1.08	1.41	0.8
English	240	55	Localized and Systemic Increase of Phenols in Tomato Roots Induced by Glomus versiforme Inhibits Ralstonia solanacearum			<0.5	14	3.741657387	Solanum lycopersicum	Solanaceae	No_Fabaceae	Herbaceous	taproot	Annual	Annual_Herbaceous	Glomus versiforme	Glomus versiforme	Glomus	Glomeraceae	rhizophilic	Single	Ralstonia solanacearum	Bacteria	Root	Shoot dry biomass	34.9	47.5	3	5.76	0.576	5.63	0.563	5.6	0.56	6.12	0.612
Chinese	241	56	Mechanisms on nursery cultivation arbuscular mycorrhizal watermelon seedling improving phosphorus absorption and restraining wilt disease			<0.5	20	4.472135955	Citrullus lanatus	Cucurbitaceae	No_Fabaceae	Herbaceous	fibrous	Annual	Annual_Herbaceous	Glomus intraradices	Rhizophagus intraradices	Rhizophagus	Glomeraceae	rhizophilic	Single	Fusarium oxysporum	Fungi	Root	Shoot fresh biomass	53.33	56.67	4	3.6684	2.64702	2.81059	1.3304	2.95435	1.00272	3.73374	1.91508
Chinese	242	56	Mechanisms on nursery cultivation arbuscular mycorrhizal watermelon seedling improving phosphorus absorption and restraining wilt disease			<0.5	20	4.472135955	Citrullus lanatus	Cucurbitaceae	No_Fabaceae	Herbaceous	fibrous	Annual	Annual_Herbaceous	Glomus intraradices	Rhizophagus intraradices	Rhizophagus	Glomeraceae	rhizophilic	Single	Fusarium oxysporum	Fungi	Root	Root fresh biomass	53.33	56.67	4	0.126003	0.047028	0.137205	0.057588	0.0935265	0.030617	0.13981	0.020076
Chinese	243	56	Mechanisms on nursery cultivation arbuscular mycorrhizal watermelon seedling improving phosphorus absorption and restraining wilt disease			<0.5	20	4.472135955	Citrullus lanatus	Cucurbitaceae	No_Fabaceae	Herbaceous	fibrous	Annual	Annual_Herbaceous	Glomus intraradices	Rhizophagus intraradices	Rhizophagus	Glomeraceae	rhizophilic	Single	Fusarium oxysporum	Fungi	Root	Total fresh biomass	53.33	56.67	4	3.794403	2.647437726	2.947795	1.3316458	3.0478765	1.00318732	3.87355	1.915185227
Chinese	244	56	Mechanisms on nursery cultivation arbuscular mycorrhizal watermelon seedling improving phosphorus absorption and restraining wilt disease			<0.5	20	4.472135955	Citrullus lanatus	Cucurbitaceae	No_Fabaceae	Herbaceous	fibrous	Annual	Annual_Herbaceous	Glomus intraradices	Rhizophagus intraradices	Rhizophagus	Glomeraceae	rhizophilic	Single	Fusarium oxysporum	Fungi	Root	Shoot dry biomass	53.33	56.67	4	0.378612	0.245484	0.259005	0.094636	0.334865	0.074156	0.382814	0.140514
Chinese	245	56	Mechanisms on nursery cultivation arbuscular mycorrhizal watermelon seedling improving phosphorus absorption and restraining wilt disease			<0.5	20	4.472135955	Citrullus lanatus	Cucurbitaceae	No_Fabaceae	Herbaceous	fibrous	Annual	Annual_Herbaceous	Glomus intraradices	Rhizophagus intraradices	Rhizophagus	Glomeraceae	rhizophilic	Single	Fusarium oxysporum	Fungi	Root	Root dry biomass	53.33	56.67	4	0.014774	0.0054774	0.0162523	0.0085556	0.0109406	0.0035144	0.0163479	0.002466
Chinese	246	56	Mechanisms on nursery cultivation arbuscular mycorrhizal watermelon seedling improving phosphorus absorption and restraining wilt disease			<0.5	20	4.472135955	Citrullus lanatus	Cucurbitaceae	No_Fabaceae	Herbaceous	fibrous	Annual	Annual_Herbaceous	Glomus intraradices	Rhizophagus intraradices	Rhizophagus	Glomeraceae	rhizophilic	Single	Fusarium oxysporum	Fungi	Root	Total dry biomass	53.33	56.67	4	0.393386	0.2455451	0.2752573	0.095021949	0.3458056	0.07423923	0.3991619	0.140535637
English	247	57	Mutualistic interaction of rhizobacteria with arbuscular mycorrhizal fungi and its antagonistic effect on Fusarium oxysporum in Carica papaya seedlings	6.8		>0.5	35	5.916079783	Carica papaya	Caricaceae	No_Fabaceae	Woody	taproot	Perennial	Woody	Mixed 4			Mixed	rhizophilic	Mixed	Fusarium oxysporum	Fungi	Root	Total fresh biomass	74	60	3	1.14	0.114	2.2	0.22	0.72	0.072	1.97	0.197
English	248	57	Mutualistic interaction of rhizobacteria with arbuscular mycorrhizal fungi and its antagonistic effect on Fusarium oxysporum in Carica papaya seedlings	6.8		>0.5	35	5.916079783	Carica papaya	Caricaceae	No_Fabaceae	Woody	taproot	Perennial	Woody	Mixed 4			Mixed	rhizophilic	Mixed	Fusarium oxysporum	Fungi	Root	Total dry biomass	74	60	3	0.42	0.042	0.83	0.083	0.23	0.023	0.68	0.068
English	249	58	Mycorrhiza consortia suppress the fusarium root rot (Fusarium solani f. sp. Phaseoli) in common bean (Phaseolus vulgaris L.)	5.89	1.54	>0.5	35	5.916079783	Phaseolus vulgaris	Fabaceae	Fabaceae	Herbaceous	taproot	Annual	Annual_Herbaceous	Mixed 3			Mixed	rhizophilic	Mixed	Fusarium solani	Fungi	Root	Shoot dry biomass	74.2	64.6	10	1.2	0.664078309	1.5	0.917060521	0.6	0.316227766	1.3	0.980306075
English	250	58	Mycorrhiza consortia suppress the fusarium root rot (Fusarium solani f. sp. Phaseoli) in common bean (Phaseolus vulgaris L.)	5.89	1.54	>0.5	35	5.916079783	Phaseolus vulgaris	Fabaceae	Fabaceae	Herbaceous	taproot	Annual	Annual_Herbaceous	Mixed 3			Mixed	rhizophilic	Mixed	Fusarium solani	Fungi	Root	Shoot dry biomass	81.46	68.07	10	1.2	0.664078309	1.2	0.18973666	0.6	0.316227766	1.1	1.707629936
English	251	58	Mycorrhiza consortia suppress the fusarium root rot (Fusarium solani f. sp. Phaseoli) in common bean (Phaseolus vulgaris L.)	5.89	1.54	>0.5	35	5.916079783	Phaseolus vulgaris	Fabaceae	Fabaceae	Herbaceous	taproot	Annual	Annual_Herbaceous	Mixed 3			Mixed	rhizophilic	Mixed	Fusarium solani	Fungi	Root	Root dry biomass	74.2	64.6	10	0.4	0.158113883	0.6	0.537587202	0.1	0.063245553	0.3	0.284604989
English	252	58	Mycorrhiza consortia suppress the fusarium root rot (Fusarium solani f. sp. Phaseoli) in common bean (Phaseolus vulgaris L.)	5.89	1.54	>0.5	35	5.916079783	Phaseolus vulgaris	Fabaceae	Fabaceae	Herbaceous	taproot	Annual	Annual_Herbaceous	Mixed 3			Mixed	rhizophilic	Mixed	Fusarium solani	Fungi	Root	Root dry biomass	81.46	68.07	10	0.4	0.158113883	0.5	0.758946638	0.1	0.063245553	0.4	0.18973666
English	253	58	Mycorrhiza consortia suppress the fusarium root rot (Fusarium solani f. sp. Phaseoli) in common bean (Phaseolus vulgaris L.)	5.89	1.54	>0.5	35	5.916079783	Phaseolus vulgaris	Fabaceae	Fabaceae	Herbaceous	taproot	Annual	Annual_Herbaceous	Mixed 3			Mixed	rhizophilic	Mixed	Fusarium solani	Fungi	Root	Total dry biomass	74.2	64.6	10	1.6	0.682641927	2.1	1.063014581	0.7	0.32249031	1.6	1.020784012
English	254	58	Mycorrhiza consortia suppress the fusarium root rot (Fusarium solani f. sp. Phaseoli) in common bean (Phaseolus vulgaris L.)	5.89	1.54	>0.5	35	5.916079783	Phaseolus vulgaris	Fabaceae	Fabaceae	Herbaceous	taproot	Annual	Annual_Herbaceous	Mixed 3			Mixed	rhizophilic	Mixed	Fusarium solani	Fungi	Root	Total dry biomass	81.46	68.07	10	1.6	0.682641927	1.7	0.782304289	0.7	0.32249031	1.5	1.718138528
English	255	58	Mycorrhiza consortia suppress the fusarium root rot (Fusarium solani f. sp. Phaseoli) in common bean (Phaseolus vulgaris L.)	5.89	1.54	>0.5	35	5.916079783	Phaseolus vulgaris	Fabaceae	Fabaceae	Herbaceous	taproot	Annual	Annual_Herbaceous	Mixed 3			Mixed	rhizophilic	Mixed	Fusarium solani	Fungi	Root	Shoot dry biomass	58.3	47.2	10	1.2	0.664078309	1.1	1.011928851	0.6	0.316227766	1.2	1.960612149
English	256	58	Mycorrhiza consortia suppress the fusarium root rot (Fusarium solani f. sp. Phaseoli) in common bean (Phaseolus vulgaris L.)	5.89	1.54	>0.5	35	5.916079783	Phaseolus vulgaris	Fabaceae	Fabaceae	Herbaceous	taproot	Annual	Annual_Herbaceous	Mixed 3			Mixed	rhizophilic	Mixed	Fusarium solani	Fungi	Root	Shoot dry biomass	75.04	37.67	10	1.2	0.664078309	1.7	1.423024947	0.6	0.316227766	1.3	0.980306075
English	257	58	Mycorrhiza consortia suppress the fusarium root rot (Fusarium solani f. sp. Phaseoli) in common bean (Phaseolus vulgaris L.)	5.89	1.54	>0.5	35	5.916079783	Phaseolus vulgaris	Fabaceae	Fabaceae	Herbaceous	taproot	Annual	Annual_Herbaceous	Mixed 3			Mixed	rhizophilic	Mixed	Fusarium solani	Fungi	Root	Root dry biomass	58.3	47.2	10	0.4	0.158113883	0.4	0.379473319	0.1	0.063245553	0.3	0.442718872
English	258	58	Mycorrhiza consortia suppress the fusarium root rot (Fusarium solani f. sp. Phaseoli) in common bean (Phaseolus vulgaris L.)	5.89	1.54	>0.5	35	5.916079783	Phaseolus vulgaris	Fabaceae	Fabaceae	Herbaceous	taproot	Annual	Annual_Herbaceous	Mixed 3			Mixed	rhizophilic	Mixed	Fusarium solani	Fungi	Root	Root dry biomass	75.04	37.67	10	0.4	0.158113883	0.5	0.347850543	0.1	0.063245553	0.3	0.126491106
English	259	58	Mycorrhiza consortia suppress the fusarium root rot (Fusarium solani f. sp. Phaseoli) in common bean (Phaseolus vulgaris L.)	5.89	1.54	>0.5	35	5.916079783	Phaseolus vulgaris	Fabaceae	Fabaceae	Herbaceous	taproot	Annual	Annual_Herbaceous	Mixed 3			Mixed	rhizophilic	Mixed	Fusarium solani	Fungi	Root	Total dry biomass	58.3	47.2	10	1.6	0.682641927	1.5	1.080740487	0.7	0.32249031	1.5	2.009975124
English	260	58	Mycorrhiza consortia suppress the fusarium root rot (Fusarium solani f. sp. Phaseoli) in common bean (Phaseolus vulgaris L.)	5.89	1.54	>0.5	35	5.916079783	Phaseolus vulgaris	Fabaceae	Fabaceae	Herbaceous	taproot	Annual	Annual_Herbaceous	Mixed 3			Mixed	rhizophilic	Mixed	Fusarium solani	Fungi	Root	Total dry biomass	75.04	37.67	10	1.6	0.682641927	2.2	1.464923206	0.7	0.32249031	1.6	0.988433103
English	261	59	Mycorrhiza induced tolerance in Cucumis sativus against root rot caused by Pythium ultimum depends on fungal species in the arbuscular mycorrhizal symbiosis		12	>0.5	14	3.741657387	Cucumis sativus	Cucurbitaceae	No_Fabaceae	Herbaceous	taproot	Annual	Annual_Herbaceous	Funneliformis mosseae	Funneliformis mosseae	Funneliformis	Glomeraceae	rhizophilic	Single	Pythium ultimum	Oomycete	Root	Shoot dry biomass	86.8	85.7	4	1.62743	0.10268	1.63971	0.08644	1.14688	0.10176	1.56706	0.14586
English	262	59	Mycorrhiza induced tolerance in Cucumis sativus against root rot caused by Pythium ultimum depends on fungal species in the arbuscular mycorrhizal symbiosis		12	>0.5	14	3.741657387	Cucumis sativus	Cucurbitaceae	No_Fabaceae	Herbaceous	taproot	Annual	Annual_Herbaceous	Rhizophagus intraradices	Rhizophagus intraradices	Rhizophagus	Glomeraceae	rhizophilic	Single	Pythium ultimum	Oomycete	Root	Shoot dry biomass	95.6	93.9	4	1.62743	0.10268	1.43722	0.05134	1.14688	0.10176	1.31324	0.08644
English	263	59	Mycorrhiza induced tolerance in Cucumis sativus against root rot caused by Pythium ultimum depends on fungal species in the arbuscular mycorrhizal symbiosis		12	>0.5	14	3.741657387	Cucumis sativus	Cucurbitaceae	No_Fabaceae	Herbaceous	taproot	Annual	Annual_Herbaceous	Claroideoglomus claroideum	Claroideoglomus claroideum	Claroideoglomus	Glomeraceae	rhizophilic	Single	Pythium ultimum	Oomycete	Root	Shoot dry biomass	97.9	98.7	4	1.62743	0.10268	1.3536	0.04232	1.14688	0.10176	1.16974	0.0261
English	264	60	Organic amendments to soil inoculated arbuscular mycorrhizal fungi and Pseudomonas fluorescens treatments reduce the development of root-rot disease and enhance the yield of Phaseolus vulgaris L.	7.4	24.2	<0.5	105	10.24695077	Phaseolus vulgaris	Fabaceae	Fabaceae	Herbaceous	taproot	Annual	Annual_Herbaceous	Glomus sinuosum	Sclerocystis sinuosum	Sclerocystis	Glomeraceae	rhizophilic	Single	Rhizoctonia solani	Fungi	Root	Shoot dry biomass	63	65	3	7.51	0.751	9.23	0.923	5.87	0.587	9.72	0.972
English	265	60	Organic amendments to soil inoculated arbuscular mycorrhizal fungi and Pseudomonas fluorescens treatments reduce the development of root-rot disease and enhance the yield of Phaseolus vulgaris L.	7.4	24.2	<0.5	105	10.24695077	Phaseolus vulgaris	Fabaceae	Fabaceae	Herbaceous	taproot	Annual	Annual_Herbaceous	Gigaspora albida	Gigaspora albida	Gigaspora	Gigasporaceae	edaphophilic	Single	Rhizoctonia solani	Fungi	Root	Shoot dry biomass	62	69	3	7.51	0.751	9.33	0.933	5.87	0.587	9.57	0.957
English	266	60	Organic amendments to soil inoculated arbuscular mycorrhizal fungi and Pseudomonas fluorescens treatments reduce the development of root-rot disease and enhance the yield of Phaseolus vulgaris L.	7.4	24.2	<0.5	105	10.24695077	Phaseolus vulgaris	Fabaceae	Fabaceae	Herbaceous	taproot	Annual	Annual_Herbaceous	Glomus sinuosum	Sclerocystis sinuosum	Sclerocystis	Glomeraceae	rhizophilic	Single	Rhizoctonia solani	Fungi	Root	Root dry biomass	63	65	3	0.64	0.064	0.79	0.079	0.48	0.048	0.82	0.082
English	267	60	Organic amendments to soil inoculated arbuscular mycorrhizal fungi and Pseudomonas fluorescens treatments reduce the development of root-rot disease and enhance the yield of Phaseolus vulgaris L.	7.4	24.2	<0.5	105	10.24695077	Phaseolus vulgaris	Fabaceae	Fabaceae	Herbaceous	taproot	Annual	Annual_Herbaceous	Gigaspora albida	Gigaspora albida	Gigaspora	Gigasporaceae	edaphophilic	Single	Rhizoctonia solani	Fungi	Root	Root dry biomass	62	69	3	0.64	0.064	0.73	0.073	0.48	0.048	0.77	0.077
English	268	60	Organic amendments to soil inoculated arbuscular mycorrhizal fungi and Pseudomonas fluorescens treatments reduce the development of root-rot disease and enhance the yield of Phaseolus vulgaris L.	7.4	24.2	<0.5	105	10.24695077	Phaseolus vulgaris	Fabaceae	Fabaceae	Herbaceous	taproot	Annual	Annual_Herbaceous	Glomus sinuosum	Sclerocystis sinuosum	Sclerocystis	Glomeraceae	rhizophilic	Single	Rhizoctonia solani	Fungi	Root	Total dry biomass	63	65	3	8.15	0.815	10.02	1.002	6.35	0.635	10.54	1.054
English	269	60	Organic amendments to soil inoculated arbuscular mycorrhizal fungi and Pseudomonas fluorescens treatments reduce the development of root-rot disease and enhance the yield of Phaseolus vulgaris L.	7.4	24.2	<0.5	105	10.24695077	Phaseolus vulgaris	Fabaceae	Fabaceae	Herbaceous	taproot	Annual	Annual_Herbaceous	Gigaspora albida	Gigaspora albida	Gigaspora	Gigasporaceae	edaphophilic	Single	Rhizoctonia solani	Fungi	Root	Total dry biomass	62	69	3	8.15	0.815	10.06	1.006	6.35	0.635	10.34	1.034
English	270	61	Phytophthora parasitica Inoculation and Intensity of Vesicular-Arbuscular Mycorrhizae in Citrus			>0.5	42	6.480740698	Citrus sinensis	Rutaceae	No_Fabaceae	Woody	taproot	Perennial	Woody	Glomus fasciculatus	Rhizophagus fasciculatus	Rhizophagus	Glomeraceae	rhizophilic	Single	Phytophthora parasitic	Oomycete	Root	Shoot dry biomass	84.5	49.5	2	4.85	2.474873734	8.8	0.909945053	2.85	0.636396103	3.866666667	0.889756521
English	271	61	Phytophthora parasitica Inoculation and Intensity of Vesicular-Arbuscular Mycorrhizae in Citrus			>0.5	42	6.480740698	Citrus sinensis	Rutaceae	No_Fabaceae	Woody	taproot	Perennial	Woody	Glomus constrictus	Septoglomus constrictum	Septoglomus	Glomeraceae	rhizophilic	Single	Phytophthora parasitic	Oomycete	Root	Shoot dry biomass	83.66666667	44.66666667	2	4.85	2.474873734	7.85	0.636396103	2.85	0.636396103	3.35	0.353553391
English	272	61	Phytophthora parasitica Inoculation and Intensity of Vesicular-Arbuscular Mycorrhizae in Citrus			>0.5	42	6.480740698	Citrus sinensis	Rutaceae	No_Fabaceae	Woody	taproot	Perennial	Woody	Glomus mosseae	Funneliformis mosseae	Funneliformis	Glomeraceae	rhizophilic	Single	Phytophthora parasitic	Oomycete	Root	Shoot dry biomass	86	48.5	2	4.85	2.474873734	8.15	0.636396103	2.85	0.636396103	4.45	1.343502884
English	273	61	Phytophthora parasitica Inoculation and Intensity of Vesicular-Arbuscular Mycorrhizae in Citrus			>0.5	42	6.480740698	Citrus sinensis	Rutaceae	No_Fabaceae	Woody	taproot	Perennial	Woody	Gigaspora margarita	Gigaspora margarita	Gigaspora	Gigasporaceae	edaphophilic	Single	Phytophthora parasitic	Oomycete	Root	Shoot dry biomass	83.5	36	2	4.85	2.474873734	6.05	0.212132034	2.85	0.636396103	4.95	0.777817459
English	274	61	Phytophthora parasitica Inoculation and Intensity of Vesicular-Arbuscular Mycorrhizae in Citrus			>0.5	42	6.480740698	Citrus sinensis	Rutaceae	No_Fabaceae	Woody	taproot	Perennial	Woody	Sclerocystis sinuosa	Sclerocystis sinuosa	Sclerocystis	Glomeraceae	rhizophilic	Single	Phytophthora parasitic	Oomycete	Root	Shoot dry biomass	82	41	2	4.85	2.474873734	7.95	1.343502884	2.85	0.636396103	3.35	0.636396103
English	275	61	Phytophthora parasitica Inoculation and Intensity of Vesicular-Arbuscular Mycorrhizae in Citrus			>0.5	42	6.480740698	Citrus sinensis	Rutaceae	No_Fabaceae	Woody	taproot	Perennial	Woody	Mixed			Mixed	Mixed	Mixed	Phytophthora parasitic	Oomycete	Root	Shoot dry biomass	83	52	2	4.85	2.474873734	8.3	1.272792206	2.85	0.636396103	5.85	0.070710678
English	276	61	Phytophthora parasitica Inoculation and Intensity of Vesicular-Arbuscular Mycorrhizae in Citrus			>0.5	42	6.480740698	Citrus sinensis	Rutaceae	No_Fabaceae	Woody	taproot	Perennial	Woody	Glomus fasciculatus	Rhizophagus fasciculatus	Rhizophagus	Glomeraceae	rhizophilic	Single	Phytophthora parasitic	Oomycete	Root	Root dry biomass	84.5	49.5	2	2.6	0.565685425	3.866666667	0.702614166	1.6	0.282842712	2.783333333	0.679276576
English	277	61	Phytophthora parasitica Inoculation and Intensity of Vesicular-Arbuscular Mycorrhizae in Citrus			>0.5	42	6.480740698	Citrus sinensis	Rutaceae	No_Fabaceae	Woody	taproot	Perennial	Woody	Glomus constrictus	Septoglomus constrictum	Septoglomus	Glomeraceae	rhizophilic	Single	Phytophthora parasitic	Oomycete	Root	Root dry biomass	83.66666667	44.66666667	2	2.6	0.565685425	4.45	0.212132034	1.6	0.282842712	2.55	0.353553391
English	278	61	Phytophthora parasitica Inoculation and Intensity of Vesicular-Arbuscular Mycorrhizae in Citrus			>0.5	42	6.480740698	Citrus sinensis	Rutaceae	No_Fabaceae	Woody	taproot	Perennial	Woody	Glomus mosseae	Funneliformis mosseae	Funneliformis	Glomeraceae	rhizophilic	Single	Phytophthora parasitic	Oomycete	Root	Root dry biomass	86	48.5	2	2.6	0.565685425	4	0.282842712	1.6	0.282842712	3.9	0.565685425
English	279	61	Phytophthora parasitica Inoculation and Intensity of Vesicular-Arbuscular Mycorrhizae in Citrus			>0.5	42	6.480740698	Citrus sinensis	Rutaceae	No_Fabaceae	Woody	taproot	Perennial	Woody	Gigaspora margarita	Gigaspora margarita	Gigaspora	Gigasporaceae	edaphophilic	Single	Phytophthora parasitic	Oomycete	Root	Root dry biomass	83.5	36	2	2.6	0.565685425	4.5	0.707106781	1.6	0.282842712	3.35	0.070710678
English	280	61	Phytophthora parasitica Inoculation and Intensity of Vesicular-Arbuscular Mycorrhizae in Citrus			>0.5	42	6.480740698	Citrus sinensis	Rutaceae	No_Fabaceae	Woody	taproot	Perennial	Woody	Sclerocystis sinuosa	Sclerocystis sinuosa	Sclerocystis	Glomeraceae	rhizophilic	Single	Phytophthora parasitic	Oomycete	Root	Root dry biomass	82	41	2	2.6	0.565685425	4.7	1.272792206	1.6	0.282842712	2.05	0.070710678
English	281	61	Phytophthora parasitica Inoculation and Intensity of Vesicular-Arbuscular Mycorrhizae in Citrus			>0.5	42	6.480740698	Citrus sinensis	Rutaceae	No_Fabaceae	Woody	taproot	Perennial	Woody	Mixed			Mixed	Mixed	Mixed	Phytophthora parasitic	Oomycete	Root	Root dry biomass	83	52	2	2.6	0.565685425	5.4	0.282842712	1.6	0.282842712	3.7	1.414213562
English	282	61	Phytophthora parasitica Inoculation and Intensity of Vesicular-Arbuscular Mycorrhizae in Citrus			>0.5	42	6.480740698	Citrus sinensis	Rutaceae	No_Fabaceae	Woody	taproot	Perennial	Woody	Glomus fasciculatus	Rhizophagus fasciculatus	Rhizophagus	Glomeraceae	rhizophilic	Single	Phytophthora parasitic	Oomycete	Root	Total dry biomass	84.5	49.5	2	7.45	3.040559159	12.66666667	1.602394042	4.45	0.919238816	6.65	0.81654761
English	283	61	Phytophthora parasitica Inoculation and Intensity of Vesicular-Arbuscular Mycorrhizae in Citrus			>0.5	42	6.480740698	Citrus sinensis	Rutaceae	No_Fabaceae	Woody	taproot	Perennial	Woody	Glomus constrictus	Septoglomus constrictum	Septoglomus	Glomeraceae	rhizophilic	Single	Phytophthora parasitic	Oomycete	Root	Total dry biomass	83.66666667	44.66666667	2	7.45	3.040559159	12.3	0.848528137	4.45	0.919238816	5.9	0
English	284	61	Phytophthora parasitica Inoculation and Intensity of Vesicular-Arbuscular Mycorrhizae in Citrus			>0.5	42	6.480740698	Citrus sinensis	Rutaceae	No_Fabaceae	Woody	taproot	Perennial	Woody	Glomus mosseae	Funneliformis mosseae	Funneliformis	Glomeraceae	rhizophilic	Single	Phytophthora parasitic	Oomycete	Root	Total dry biomass	86	48.5	2	7.45	3.040559159	12.15	0.353553391	4.45	0.919238816	8.35	1.909188309
English	285	61	Phytophthora parasitica Inoculation and Intensity of Vesicular-Arbuscular Mycorrhizae in Citrus			>0.5	42	6.480740698	Citrus sinensis	Rutaceae	No_Fabaceae	Woody	taproot	Perennial	Woody	Gigaspora margarita	Gigaspora margarita	Gigaspora	Gigasporaceae	edaphophilic	Single	Phytophthora parasitic	Oomycete	Root	Total dry biomass	83.5	36	2	7.45	3.040559159	10.55	0.919238816	4.45	0.919238816	8.3	0.707106781
English	286	61	Phytophthora parasitica Inoculation and Intensity of Vesicular-Arbuscular Mycorrhizae in Citrus			>0.5	42	6.480740698	Citrus sinensis	Rutaceae	No_Fabaceae	Woody	taproot	Perennial	Woody	Sclerocystis sinuosa	Sclerocystis sinuosa	Sclerocystis	Glomeraceae	rhizophilic	Single	Phytophthora parasitic	Oomycete	Root	Total dry biomass	82	41	2	7.45	3.040559159	12.65	2.61629509	4.45	0.919238816	5.4	0.565685425
English	287	61	Phytophthora parasitica Inoculation and Intensity of Vesicular-Arbuscular Mycorrhizae in Citrus			>0.5	42	6.480740698	Citrus sinensis	Rutaceae	No_Fabaceae	Woody	taproot	Perennial	Woody	Mixed			Mixed	Mixed	Mixed	Phytophthora parasitic	Oomycete	Root	Total dry biomass	83	52	2	7.45	3.040559159	13.7	1.555634919	4.45	0.919238816	9.55	1.343502884
English	288	62	Plant phenology in?uences the effect of mycorrhizal fungi on the development of Verticillium-induced wilt in pepper	8.9	58.8	<0.5	70	8.366600265	Capsicum annuum	Solanaceae	No_Fabaceae	Herbaceous	fibrous	Perennial	Perennial_Herbaceous	Glomus deserticola	Glomus deserticola	Glomus	Glomeraceae	rhizophilic	Single	Verticillium dahliae	Fungi	Root	Shoot dry biomass	58.36	55.77	9	4.49	0.449	4.41	0.441	1.96	0.196	2.14	0.214
English	289	62	Plant phenology in?uences the effect of mycorrhizal fungi on the development of Verticillium-induced wilt in pepper	8.9	58.8	<0.5	70	8.366600265	Capsicum annuum	Solanaceae	No_Fabaceae	Herbaceous	fibrous	Perennial	Perennial_Herbaceous	Glomus deserticola	Glomus deserticola	Glomus	Glomeraceae	rhizophilic	Single	Verticillium dahliae	Fungi	Root	Root dry biomass	58.36	55.77	9	1.93	0.193	1.59	0.159	1.3	0.13	1.36	0.136
English	290	62	Plant phenology in?uences the effect of mycorrhizal fungi on the development of Verticillium-induced wilt in pepper	8.9	58.8	<0.5	70	8.366600265	Capsicum annuum	Solanaceae	No_Fabaceae	Herbaceous	fibrous	Perennial	Perennial_Herbaceous	Glomus deserticola	Glomus deserticola	Glomus	Glomeraceae	rhizophilic	Single	Verticillium dahliae	Fungi	Root	Total dry biomass	58.36	55.77	9	6.42	0.642	6	0.6	3.26	0.326	3.5	0.35
English	291	63	Quantification of Fusarium solani f. sp. phaseoli in Mycorrhizal Bean Plants and Surrounding Mycorrhizosphere Soil Using Real-Time Polymerase Chain Reaction and Direct Isolations on Selective Media	5.29	170	>0.5	6	2.449489743	Phaseolus vulgaris	Fabaceae	Fabaceae	Herbaceous	taproot	Annual	Annual_Herbaceous	Glomus intraradices	Rhizophagus intraradices	Rhizophagus	Glomeraceae	rhizophilic	Single	Fusarium solani	Fungi	Root	Shoot dry biomass	86.7	92.7	3	1.12	0.190525589	1.25	0.173205081	1.21	0.069282032	1.16	0.08660254
English	292	64	Reduction of the effects of pathogenic, root-infecting fungi on soybean by the mycorrhizal fungus, Glomus mosseae	6.8	91.6	>0.5	110	10.48808848	Glycine max	Faboideae	No_Fabaceae	Herbaceous	taproot	Annual	Annual_Herbaceous	Glomus mosseae	Funneliformis mosseae	Funneliformis	Glomeraceae	rhizophilic	Single	Macrophomina phaseolina	Fungi	Root	Shoot dry biomass	37	24.8	10	13.3	1.33	14.7	1.47	7.5	0.75	12.9	1.29
English	293	64	Reduction of the effects of pathogenic, root-infecting fungi on soybean by the mycorrhizal fungus, Glomus mosseae	6.8	91.6	>0.5	110	10.48808848	Glycine max	Faboideae	No_Fabaceae	Herbaceous	taproot	Annual	Annual_Herbaceous	Glomus mosseae	Funneliformis mosseae	Funneliformis	Glomeraceae	rhizophilic	Single	Macrophomina phaseolina	Fungi	Root	Root dry biomass	37	24.8	10	10.5	1.05	12.8	1.28	9.4	0.94	10.8	1.08
English	294	64	Reduction of the effects of pathogenic, root-infecting fungi on soybean by the mycorrhizal fungus, Glomus mosseae	6.8	91.6	>0.5	110	10.48808848	Glycine max	Faboideae	No_Fabaceae	Herbaceous	taproot	Annual	Annual_Herbaceous	Glomus mosseae	Funneliformis mosseae	Funneliformis	Glomeraceae	rhizophilic	Single	Macrophomina phaseolina	Fungi	Root	Total dry biomass	37	24.8	10	23.8	2.38	27.5	2.75	16.9	1.69	23.7	2.37
English	295	65	Response of plant growth to Collembola, arbuscular mycorrhizal and plant pathogenic fungi interactions	7.8	3.6	>0.5	35	5.916079783	Triticum aestivum	Poaceae	No_Fabaceae	Herbaceous	fibrous	Annual	Annual_Herbaceous	Glomus intraradices	Rhizophagus intraradices	Rhizophagus	Glomeraceae	rhizophilic	Single	Fusarium culmorum	Fungi	Root	Shoot dry biomass			8	533	53.3	587	58.7	423	42.3	570	57
English	296	65	Response of plant growth to Collembola, arbuscular mycorrhizal and plant pathogenic fungi interactions	7.8	3.6	>0.5	35	5.916079783	Triticum aestivum	Poaceae	No_Fabaceae	Herbaceous	fibrous	Annual	Annual_Herbaceous	Glomus intraradices	Rhizophagus intraradices	Rhizophagus	Glomeraceae	rhizophilic	Single	Fusarium culmorum	Fungi	Root	Root dry biomass			8	90	9	133	13.3	73	7.3	110	11
English	297	65	Response of plant growth to Collembola, arbuscular mycorrhizal and plant pathogenic fungi interactions	7.8	3.6	>0.5	35	5.916079783	Triticum aestivum	Poaceae	No_Fabaceae	Herbaceous	fibrous	Annual	Annual_Herbaceous	Glomus intraradices	Rhizophagus intraradices	Rhizophagus	Glomeraceae	rhizophilic	Single	Fusarium culmorum	Fungi	Root	Total dry biomass			8	623	62.3	720	72	496	49.6	680	68
English	298	66	The combined effect of arbuscular mycorrhizae and plant-growth-promoting yeast improves sunflower defense againstMacrophomina phaseolina diseases			<0.5	90	9.486832981	Helianthus annuus	Asteraceae	No_Fabaceae	Herbaceous	taproot	Annual	Annual_Herbaceous	Funneliformis geosporum	Funneliformis geosporum	Funneliformis	Glomeraceae	rhizophilic	Single	Macrophomina phaseolina	Fungi	Root	Total dry biomass	8.4	9.2	3	12.33	1.039230485	16.67	2.598076211	9	1.732050808	12.33	2.598076211
Chinese	299	67	The Effect of Inoculation with AMF Inoculum on Growth and Verticillium Wilt of Cotton			<0.5	30	5.477225575	Gossypium spp	Malvaceae	No_Fabaceae	Herbaceous	taproot	Annual	Annual_Herbaceous	Glomus mosseae	Funneliformis mosseae	Funneliformis	Glomeraceae	rhizophilic	Single	Verticillium dahliae	Fungi	Root	Shoot dry biomass	73.3	67	8	0.94	0.094	2.18	0.218	0.88	0.088	2.39	0.239
Chinese	300	67	The Effect of Inoculation with AMF Inoculum on Growth and Verticillium Wilt of Cotton			<0.5	30	5.477225575	Gossypium spp	Malvaceae	No_Fabaceae	Herbaceous	taproot	Annual	Annual_Herbaceous	Glomus etunicatum	Claroideoglomus etunicatum	Claroideoglomus	Claroideoglomeraceae	rhizophilic	Single	Verticillium dahliae	Fungi	Root	Shoot dry biomass	86.7	80	8	0.94	0.094	2.94	0.294	0.88	0.088	3.04	0.304
Chinese	301	67	The Effect of Inoculation with AMF Inoculum on Growth and Verticillium Wilt of Cotton			<0.5	30	5.477225575	Gossypium spp	Malvaceae	No_Fabaceae	Herbaceous	taproot	Annual	Annual_Herbaceous	Glomus mosseae	Funneliformis mosseae	Funneliformis	Glomeraceae	rhizophilic	Single	Verticillium dahliae	Fungi	Root	Root dry biomass	73.3	67	8	1.8	0.18	3.09	0.309	0.58	0.058	2.14	0.214
Chinese	302	67	The Effect of Inoculation with AMF Inoculum on Growth and Verticillium Wilt of Cotton			<0.5	30	5.477225575	Gossypium spp	Malvaceae	No_Fabaceae	Herbaceous	taproot	Annual	Annual_Herbaceous	Glomus etunicatum	Claroideoglomus etunicatum	Claroideoglomus	Claroideoglomeraceae	rhizophilic	Single	Verticillium dahliae	Fungi	Root	Root dry biomass	86.7	80	8	1.8	0.18	2.54	0.254	0.58	0.058	2.8	0.28
Chinese	303	67	The Effect of Inoculation with AMF Inoculum on Growth and Verticillium Wilt of Cotton			<0.5	30	5.477225575	Gossypium spp	Malvaceae	No_Fabaceae	Herbaceous	taproot	Annual	Annual_Herbaceous	Glomus mosseae	Funneliformis mosseae	Funneliformis	Glomeraceae	rhizophilic	Single	Verticillium dahliae	Fungi	Root	Total dry biomass	73.3	67	8	2.74	0.274	5.27	0.527	1.46	0.146	4.53	0.453
Chinese	304	67	The Effect of Inoculation with AMF Inoculum on Growth and Verticillium Wilt of Cotton			<0.5	30	5.477225575	Gossypium spp	Malvaceae	No_Fabaceae	Herbaceous	taproot	Annual	Annual_Herbaceous	Glomus etunicatum	Claroideoglomus etunicatum	Claroideoglomus	Claroideoglomeraceae	rhizophilic	Single	Verticillium dahliae	Fungi	Root	Total dry biomass	86.7	80	8	2.74	0.274	5.48	0.548	1.46	0.146	5.84	0.584
Chinese	305	68	The effects of arbuscular mycorrhizal fungi on tomato growth in organic substrate			>0.5	30	5.477225575	Solanum lycopersicum	Solanaceae	No_Fabaceae	Herbaceous	taproot	Annual	Annual_Herbaceous	Glomus mosseae	Funneliformis mosseae	Funneliformis	Glomeraceae	rhizophilic	Single	Rhizoctonia solani	Fungi	Root	Shoot fresh biomass	27	25	3	1.13	0.113	1.42	0.142	0.92	0.092	1.18	0.118
Chinese	306	68	The effects of arbuscular mycorrhizal fungi on tomato growth in organic substrate			>0.5	30	5.477225575	Solanum lycopersicum	Solanaceae	No_Fabaceae	Herbaceous	taproot	Annual	Annual_Herbaceous	Glomus mosseae	Funneliformis mosseae	Funneliformis	Glomeraceae	rhizophilic	Single	Rhizoctonia solani	Fungi	Root	Shoot dry biomass	27	25	3	0.09	0.009	0.12	0.012	0.08	0.008	0.1	0.01
Chinese	307	69	The influence of arbuscular mycorrhizal fungi Glomus intatadices on growth of Linum usitatissimum and its resistance to Fuasrium oxysporum			>0.5	11	3.31662479	Sesamum indicum	Pedaliaceae	No_Fabaceae	Herbaceous	taproot	Annual	Annual_Herbaceous	Glomus intraradices	Rhizophagus intraradices	Rhizophagus	Glomeraceae	rhizophilic	Single	Fusarium oxysporum	Fungi	Root	Shoot fresh biomass	67.56	59.67	3	2.877	0.2877	3.267	0.3267	1.493	0.1493	3.097	0.3097
Chinese	308	69	The influence of arbuscular mycorrhizal fungi Glomus intatadices on growth of Linum usitatissimum and its resistance to Fuasrium oxysporum			>0.5	11	3.31662479	Sesamum indicum	Pedaliaceae	No_Fabaceae	Herbaceous	taproot	Annual	Annual_Herbaceous	Glomus intraradices	Rhizophagus intraradices	Rhizophagus	Glomeraceae	rhizophilic	Single	Fusarium oxysporum	Fungi	Root	Root fresh biomass	67.56	59.67	3	1.987	0.1987	2.543	0.2543	1.207	0.1207	1.933	0.1933
Chinese	309	69	The influence of arbuscular mycorrhizal fungi Glomus intatadices on growth of Linum usitatissimum and its resistance to Fuasrium oxysporum			>0.5	11	3.31662479	Sesamum indicum	Pedaliaceae	No_Fabaceae	Herbaceous	taproot	Annual	Annual_Herbaceous	Glomus intraradices	Rhizophagus intraradices	Rhizophagus	Glomeraceae	rhizophilic	Single	Fusarium oxysporum	Fungi	Root	Total fresh biomass	67.56	59.67	3	4.864	0.4864	5.81	0.581	2.7	0.27	5.03	0.503
Chinese	310	69	The influence of arbuscular mycorrhizal fungi Glomus intatadices on growth of Linum usitatissimum and its resistance to Fuasrium oxysporum			>0.5	11	3.31662479	Sesamum indicum	Pedaliaceae	No_Fabaceae	Herbaceous	taproot	Annual	Annual_Herbaceous	Glomus intraradices	Rhizophagus intraradices	Rhizophagus	Glomeraceae	rhizophilic	Single	Fusarium oxysporum	Fungi	Root	Shoot dry biomass	67.56	59.67	3	0.483	0.0483	0.545	0.0545	0.24	0.024	0.517	0.0517
Chinese	311	69	The influence of arbuscular mycorrhizal fungi Glomus intatadices on growth of Linum usitatissimum and its resistance to Fuasrium oxysporum			>0.5	11	3.31662479	Sesamum indicum	Pedaliaceae	No_Fabaceae	Herbaceous	taproot	Annual	Annual_Herbaceous	Glomus intraradices	Rhizophagus intraradices	Rhizophagus	Glomeraceae	rhizophilic	Single	Fusarium oxysporum	Fungi	Root	Root dry biomass	67.56	59.67	3	0.238	0.0238	0.305	0.0305	0.144	0.0144	0.231	0.0231
Chinese	312	69	The influence of arbuscular mycorrhizal fungi Glomus intatadices on growth of Linum usitatissimum and its resistance to Fuasrium oxysporum			>0.5	11	3.31662479	Sesamum indicum	Pedaliaceae	No_Fabaceae	Herbaceous	taproot	Annual	Annual_Herbaceous	Glomus intraradices	Rhizophagus intraradices	Rhizophagus	Glomeraceae	rhizophilic	Single	Fusarium oxysporum	Fungi	Root	Total dry biomass	67.56	59.67	3	0.721	0.0721	0.85	0.085	0.384	0.0384	0.748	0.0748
Chinese	313	70	The research of arbuscular mycorrhizal fungi on watermelon seedling growth and resistance of Rhizoctonia solani in greenhouse	7.28	150	>0.5	15	3.872983346	Citrullus lanatus	Cucurbitaceae	No_Fabaceae	Herbaceous	fibrous	Annual	Annual_Herbaceous	Mixed			Mixed	Mixed	Mixed	Rhizoctonia solani	Fungi	Root	Shoot fresh biomass	42	33	3	3.07	0.307	3.24	0.324	2.47	0.247	2.8	0.28
Chinese	314	70	The research of arbuscular mycorrhizal fungi on watermelon seedling growth and resistance of Rhizoctonia solani in greenhouse	7.28	150	>0.5	15	3.872983346	Citrullus lanatus	Cucurbitaceae	No_Fabaceae	Herbaceous	fibrous	Annual	Annual_Herbaceous	Mixed			Mixed	Mixed	Mixed	Rhizoctonia solani	Fungi	Root	Root fresh biomass	42	33	3	1.63	0.163	1.74	0.174	1.24	0.124	1.43	0.143
Chinese	315	70	The research of arbuscular mycorrhizal fungi on watermelon seedling growth and resistance of Rhizoctonia solani in greenhouse	7.28	150	>0.5	15	3.872983346	Citrullus lanatus	Cucurbitaceae	No_Fabaceae	Herbaceous	fibrous	Annual	Annual_Herbaceous	Mixed			Mixed	Mixed	Mixed	Rhizoctonia solani	Fungi	Root	Total fresh biomass	42	33	3	4.7	0.47	4.98	0.498	3.71	0.371	4.23	0.423
Chinese	316	70	The research of arbuscular mycorrhizal fungi on watermelon seedling growth and resistance of Rhizoctonia solani in greenhouse	7.28	150	>0.5	15	3.872983346	Citrullus lanatus	Cucurbitaceae	No_Fabaceae	Herbaceous	fibrous	Annual	Annual_Herbaceous	Mixed			Mixed	Mixed	Mixed	Rhizoctonia solani	Fungi	Root	Shoot dry biomass	42	33	3	0.35	0.035	0.41	0.041	0.33	0.033	0.36	0.036
Chinese	317	70	The research of arbuscular mycorrhizal fungi on watermelon seedling growth and resistance of Rhizoctonia solani in greenhouse	7.28	150	>0.5	15	3.872983346	Citrullus lanatus	Cucurbitaceae	No_Fabaceae	Herbaceous	fibrous	Annual	Annual_Herbaceous	Mixed			Mixed	Mixed	Mixed	Rhizoctonia solani	Fungi	Root	Root dry biomass	42	33	3	0.08	0.008	0.1	0.01	0.06	0.006	0.07	0.007
Chinese	318	70	The research of arbuscular mycorrhizal fungi on watermelon seedling growth and resistance of Rhizoctonia solani in greenhouse	7.28	150	>0.5	15	3.872983346	Citrullus lanatus	Cucurbitaceae	No_Fabaceae	Herbaceous	fibrous	Annual	Annual_Herbaceous	Mixed			Mixed	Mixed	Mixed	Rhizoctonia solani	Fungi	Root	Total dry biomass	42	33	3	0.43	0.043	0.51	0.051	0.39	0.039	0.43	0.043
English	319	71	Tolerance to Fusarium wilt and anthracnose diseases and changes of antioxidative activity in mycorrhizal cyclamen			<0.5	42	6.480740698	Cyclamen persicum	Primulaceae	No_Fabaceae	Herbaceous	fibrous	Perennial	Perennial_Herbaceous	Glomus fasciculatum	Rhizophagus fasciculatus	Rhizophagus	Glomeraceae	rhizophilic	Single	Fusarium oxysporum	Fungi	Root	Shoot dry biomass	63.9616	35.9716	4	0.471579	0.211316	0.90196	0.31926	0.255513	0.041724	0.780514	0.21531
English	320	71	Tolerance to Fusarium wilt and anthracnose diseases and changes of antioxidative activity in mycorrhizal cyclamen			<0.5	42	6.480740698	Cyclamen persicum	Primulaceae	No_Fabaceae	Herbaceous	fibrous	Perennial	Perennial_Herbaceous	Glomus fasciculatum	Rhizophagus fasciculatus	Rhizophagus	Glomeraceae	rhizophilic	Single	Colletotrichum gloeosporioides	Fungi	Root	Shoot dry biomass	63.9616	53.8533	4	0.471579	0.211316	0.90196	0.31926	0.101039	0.006842	0.7199	0.188092
English	321	71	Tolerance to Fusarium wilt and anthracnose diseases and changes of antioxidative activity in mycorrhizal cyclamen			<0.5	42	6.480740698	Cyclamen persicum	Primulaceae	No_Fabaceae	Herbaceous	fibrous	Perennial	Perennial_Herbaceous	Glomus fasciculatum	Rhizophagus fasciculatus	Rhizophagus	Glomeraceae	rhizophilic	Single	Fusarium oxysporum	Fungi	Root	Root dry biomass	63.9616	35.9716	4	0.0844688	0.0418264	0.200083	0.060484	0.070527	0.0359598	0.142961	0.060786
English	322	71	Tolerance to Fusarium wilt and anthracnose diseases and changes of antioxidative activity in mycorrhizal cyclamen			<0.5	42	6.480740698	Cyclamen persicum	Primulaceae	No_Fabaceae	Herbaceous	fibrous	Perennial	Perennial_Herbaceous	Glomus fasciculatum	Rhizophagus fasciculatus	Rhizophagus	Glomeraceae	rhizophilic	Single	Colletotrichum gloeosporioides	Fungi	Root	Root dry biomass	63.9616	53.8533	4	0.0844688	0.0418264	0.200083	0.060484	0.0641806	0.0645506	0.126837	0.022422
English	323	71	Tolerance to Fusarium wilt and anthracnose diseases and changes of antioxidative activity in mycorrhizal cyclamen			<0.5	42	6.480740698	Cyclamen persicum	Primulaceae	No_Fabaceae	Herbaceous	fibrous	Perennial	Perennial_Herbaceous	Glomus fasciculatum	Rhizophagus fasciculatus	Rhizophagus	Glomeraceae	rhizophilic	Single	Fusarium oxysporum	Fungi	Root	Total dry biomass	63.9616	35.9716	4	0.5560478	0.215415644	1.102043	0.324938859	0.32604	0.055081752	0.923475	0.223726024
English	324	71	Tolerance to Fusarium wilt and anthracnose diseases and changes of antioxidative activity in mycorrhizal cyclamen			<0.5	42	6.480740698	Cyclamen persicum	Primulaceae	No_Fabaceae	Herbaceous	fibrous	Perennial	Perennial_Herbaceous	Glomus fasciculatum	Rhizophagus fasciculatus	Rhizophagus	Glomeraceae	rhizophilic	Single	Colletotrichum gloeosporioides	Fungi	Root	Total dry biomass	63.9616	53.8533	4	0.5560478	0.215415644	1.102043	0.324938859	0.1652196	0.064912194	0.846737	0.189423722
English	325	72	Vesicular-arbuscular Mycorrhizae (VAM) Improve Phosphorus and Zinc Nutrition and Growth of Pigeonpea in a Vertisol	8.2	20	<0.5	95	9.746794345	Cajanus cajan	Fabaceae	Fabaceae	Woody	taproot	Perennial	Woody	Gigaspora calospora	Gigaspora calospora	Gigaspora	Gigasporaceae	edaphophilic	Single	Phytophthora drechsleri	Oomycete	Root	Shoot dry biomass	46.2	43.2	3	0.33	0.033	1.13	0.113	0.28	0.028	0.85	0.085
English	326	72	Vesicular-arbuscular Mycorrhizae (VAM) Improve Phosphorus and Zinc Nutrition and Growth of Pigeonpea in a Vertisol	8.2	20	<0.5	95	9.746794345	Cajanus cajan	Fabaceae	Fabaceae	Woody	taproot	Perennial	Woody	Gigaspora calospora	Gigaspora calospora	Gigaspora	Gigasporaceae	edaphophilic	Single	Phytophthora drechsleri	Oomycete	Root	Root dry biomass	46.2	43.2	3	0.31	0.031	0.7	0.07	0.32	0.032	0.63	0.063
English	327	72	Vesicular-arbuscular Mycorrhizae (VAM) Improve Phosphorus and Zinc Nutrition and Growth of Pigeonpea in a Vertisol	8.2	20	<0.5	95	9.746794345	Cajanus cajan	Fabaceae	Fabaceae	Woody	taproot	Perennial	Woody	Gigaspora calospora	Gigaspora calospora	Gigaspora	Gigasporaceae	edaphophilic	Single	Phytophthora drechsleri	Oomycete	Root	Total dry biomass	46.2	43.2	3	0.64	0.064	1.83	0.183	0.6	0.06	1.48	0.148
Chinese	328	73	A preliminary study on relationship between arbuscualr mycorrhiza fungi and Fusarium wilt of watermelon	7.3	17.4	>0.5	90	9.486832981	Citrullus vulgaris	Cucurbitaceae	No_Fabaceae	Herbaceous	fibrous	Annual	Annual_Herbaceous	Gigaspora rosea	Gigaspora rosea	Gigaspora	Gigasporaceae	edaphophilic	Single	Fusarium oxysporum	Fungi	Root	Total dry biomass	61.8	50.4	3	1.376666667	0.037859389	1.696666667	0.02081666	1.253333333	0.045092498	1.433333333	0.080829038
Chinese	329	73	A preliminary study on relationship between arbuscualr mycorrhiza fungi and Fusarium wilt of watermelon	7.3	17.4	>0.5	90	9.486832981	Citrullus vulgaris	Cucurbitaceae	No_Fabaceae	Herbaceous	fibrous	Annual	Annual_Herbaceous	Glomus mosseae	Funneliformis mosseae	Funneliformis	Glomeraceae	rhizophilic	Single	Fusarium oxysporum	Fungi	Root	Total dry biomass	61.8	50.4	3	1.376666667	0.037859389	1.78	0.026457513	1.253333333	0.045092498	1.553333333	0.116761866
Chinese	330	73	A preliminary study on relationship between arbuscualr mycorrhiza fungi and Fusarium wilt of watermelon	7.3	17.4	>0.5	90	9.486832981	Citrullus vulgaris	Cucurbitaceae	No_Fabaceae	Herbaceous	fibrous	Annual	Annual_Herbaceous	Glomus versiforme	Glomus versiforme	Glomus	Glomeraceae	rhizophilic	Single	Fusarium oxysporum	Fungi	Root	Total dry biomass	61.8	50.4	3	1.376666667	0.037859389	1.883333333	0.045092498	1.253333333	0.045092498	1.626666667	0.046188022
English	331	74	An arbuscular mycorrhizal fungus and Epichlo? festucae var. lolii reduce Bipolaris sorokiniana disease incidence and improve perennial ryegrass growth	5.85	19.17	>0.5	78	8.831760866	Lolium perenne	Poaceae	No_Fabaceae	Herbaceous	fibrous	Perennial	Perennial_Herbaceous	Claroideoglomus etunicatum	Claroideoglomus etunicatum	Claroideoglomus	Claroideoglomeraceae	rhizophilic	Single	Bipolaris sorokiniana	Fungi	Shoot	Total dry biomass	47.5	39.95	4	3.858826532	0.606385175	4.428833911	0.43891184	3.631456961	0.35460907	3.634011293	0.302832638
English	332	75	Arbuscular mycorrhizal fungi alter antifungal potential of lemongrass essential oil against Fusarium solani, causing root rot in common bean (Phaseolus vulgaris L.)			<0.5	28	5.291502622	Phaseolus vulgaris	Fabaceae	Fabaceae	Herbaceous	taproot	Annual	Annual_Herbaceous	Mixed			Mixed	Mixed	Mixed	Rhiztonia solani	Fungi	Root	Shoot dry biomass			6	3.43	2.963882589	4.6	3.184336666	1.9	1.469693846	5.01	4.164132563
English	333	75	Arbuscular mycorrhizal fungi alter antifungal potential of lemongrass essential oil against Fusarium solani, causing root rot in common bean (Phaseolus vulgaris L.)			<0.5	28	5.291502622	Phaseolus vulgaris	Fabaceae	Fabaceae	Herbaceous	taproot	Annual	Annual_Herbaceous	Mixed			Mixed	Mixed	Mixed	Rhiztonia solani	Fungi	Root	Root dry biomass			6	0.31	0.024494897	0.57	0.244948974	0.18	0.024494897	0.74	0.489897949
English	334	75	Arbuscular mycorrhizal fungi alter antifungal potential of lemongrass essential oil against Fusarium solani, causing root rot in common bean (Phaseolus vulgaris L.)			<0.5	28	5.291502622	Phaseolus vulgaris	Fabaceae	Fabaceae	Herbaceous	taproot	Annual	Annual_Herbaceous	Mixed			Mixed	Mixed	Mixed	Rhiztonia solani	Fungi	Root	Total dry biomass			6	3.74	2.988377486	5.17	3.42928564	2.08	1.494188743	5.75	4.654030511
English	335	76	Arbuscular mycorrhizal fungi for vegetable (VT) enhance resistance to Rhizoctonia solani in watermelon by alleviating oxidative stress	7.28	150	>0.5	10	3.16227766	Citrullus lanatus	Cucurbitaceae	No_Fabaceae	Herbaceous	fibrous	Annual	Annual_Herbaceous	Mixed			Mixed	Mixed	Mixed	Rhizoctonia solani	Fungi	Root	Shoot fresh biomass	42.15	32.7	4	3.07	0.31	3.24	0.21	2.47	0.15	2.81	0.27
English	336	76	Arbuscular mycorrhizal fungi for vegetable (VT) enhance resistance to Rhizoctonia solani in watermelon by alleviating oxidative stress	7.28	150	>0.5	10	3.16227766	Citrullus lanatus	Cucurbitaceae	No_Fabaceae	Herbaceous	fibrous	Annual	Annual_Herbaceous	Mixed			Mixed	Mixed	Mixed	Rhizoctonia solani	Fungi	Root	Root fresh biomass	42.15	32.7	4	1.63	0.11	1.74	0.13	1.24	0.1	1.53	0.11
English	337	76	Arbuscular mycorrhizal fungi for vegetable (VT) enhance resistance to Rhizoctonia solani in watermelon by alleviating oxidative stress	7.28	150	>0.5	10	3.16227766	Citrullus lanatus	Cucurbitaceae	No_Fabaceae	Herbaceous	fibrous	Annual	Annual_Herbaceous	Mixed			Mixed	Mixed	Mixed	Rhizoctonia solani	Fungi	Root	Total fresh biomass	42.15	32.7	4	4.7	0.42	4.98	0.34	3.71	0.25	4.34	0.38
English	338	76	Arbuscular mycorrhizal fungi for vegetable (VT) enhance resistance to Rhizoctonia solani in watermelon by alleviating oxidative stress	7.28	150	>0.5	10	3.16227766	Citrullus lanatus	Cucurbitaceae	No_Fabaceae	Herbaceous	fibrous	Annual	Annual_Herbaceous	Mixed			Mixed	Mixed	Mixed	Rhizoctonia solani	Fungi	Root	Shoot dry biomass	42.15	32.7	4	0.35	0.02	0.41	0.02	0.21	0.01	0.31	0.03
English	339	76	Arbuscular mycorrhizal fungi for vegetable (VT) enhance resistance to Rhizoctonia solani in watermelon by alleviating oxidative stress	7.28	150	>0.5	10	3.16227766	Citrullus lanatus	Cucurbitaceae	No_Fabaceae	Herbaceous	fibrous	Annual	Annual_Herbaceous	Mixed			Mixed	Mixed	Mixed	Rhizoctonia solani	Fungi	Root	Root dry biomass	42.15	32.7	4	0.08	0.005	0.1	0.008	0.05	0.001	0.07	0.003
English	340	76	Arbuscular mycorrhizal fungi for vegetable (VT) enhance resistance to Rhizoctonia solani in watermelon by alleviating oxidative stress	7.28	150	>0.5	10	3.16227766	Citrullus lanatus	Cucurbitaceae	No_Fabaceae	Herbaceous	fibrous	Annual	Annual_Herbaceous	Mixed			Mixed	Mixed	Mixed	Rhizoctonia solani	Fungi	Root	Total dry biomass	42.15	32.7	4	0.43	0.025	0.51	0.028	0.26	0.011	0.38	0.033
English	341	77	Arbuscular Mycorrhizal Fungi trigger transcriptional expression of Flavonoid and Chlorogenic Acid Biosynthetic pathways Genes in tomato against Tomato Mosaic Virus			>0.5	21	4.582575695	Solanum lycopersicum	Solanaceae	No_Fabaceae	Herbaceous	taproot	Annual	Annual_Herbaceous	Funneliformis mosseae	Funneliformis mosseae	Funneliformis	Glomeraceae	rhizophilic	Single	Tomato Mosaic Virus	Virus	Shoot	Shoot dry biomass	88.33	87.55	2	1.23	0.042426407	1.93	0.169705627	0.98	0.028284271	0.57	1.725340546
English	342	77	Arbuscular Mycorrhizal Fungi trigger transcriptional expression of Flavonoid and Chlorogenic Acid Biosynthetic pathways Genes in tomato against Tomato Mosaic Virus			>0.5	21	4.582575695	Solanum lycopersicum	Solanaceae	No_Fabaceae	Herbaceous	taproot	Annual	Annual_Herbaceous	Funneliformis mosseae	Funneliformis mosseae	Funneliformis	Glomeraceae	rhizophilic	Single	Tomato Mosaic Virus	Virus	Shoot	Root dry biomass	88.33	87.55	2	0.27	0.028284271	0.36	0.084852814	0.2	0.070710678	0.26	0.098994949
English	343	77	Arbuscular Mycorrhizal Fungi trigger transcriptional expression of Flavonoid and Chlorogenic Acid Biosynthetic pathways Genes in tomato against Tomato Mosaic Virus			>0.5	21	4.582575695	Solanum lycopersicum	Solanaceae	No_Fabaceae	Herbaceous	taproot	Annual	Annual_Herbaceous	Funneliformis mosseae	Funneliformis mosseae	Funneliformis	Glomeraceae	rhizophilic	Single	Tomato Mosaic Virus	Virus	Shoot	Total dry biomass	88.33	87.55	2	1.5	0.070710678	2.29	0.254558441	1.18	0.098994949	0.83	1.824335495
English	344	78	Arbuscular mycorrhizal fungus suppresses tomato (Solanum lycopersicum Mill.) Ralstonia wilt via?establishing a?soil�Cplant integrated defense system	6.59	68	>0.5	30	5.477225575	Solanum lycopersicum	Solanaceae	No_Fabaceae	Herbaceous	taproot	Annual	Annual_Herbaceous	Funneliformis caledonium	Funneliformis caledonium	Funneliformis	Glomeraceae	rhizophilic	Single	Ralstonia solanacearum	Fungi	Root	Shoot dry biomass	64.12	65.21	6	26.31166741	2.027567808	27.00645176	1.991996443	22.22895954	2.614495331	22.36460649	2.934637617
English	345	78	Arbuscular mycorrhizal fungus suppresses tomato (Solanum lycopersicum Mill.) Ralstonia wilt via?establishing a?soil�Cplant integrated defense system	6.59	68	>0.5	30	5.477225575	Solanum lycopersicum	Solanaceae	No_Fabaceae	Herbaceous	taproot	Annual	Annual_Herbaceous	Funneliformis caledonium	Funneliformis caledonium	Funneliformis	Glomeraceae	rhizophilic	Single	Ralstonia solanacearum	Fungi	Root	Root dry biomass	64.12	65.21	6	2.810137839	0.426856381	2.815709204	0.373499333	1.618541574	0.21342819	1.869710983	0.462427746
English	346	78	Arbuscular mycorrhizal fungus suppresses tomato (Solanum lycopersicum Mill.) Ralstonia wilt via?establishing a?soil�Cplant integrated defense system	6.59	68	>0.5	30	5.477225575	Solanum lycopersicum	Solanaceae	No_Fabaceae	Herbaceous	taproot	Annual	Annual_Herbaceous	Funneliformis caledonium	Funneliformis caledonium	Funneliformis	Glomeraceae	rhizophilic	Single	Ralstonia solanacearum	Fungi	Root	Total dry biomass	64.12	65.21	6	29.12180525	2.454424189	29.82216096	2.365495776	23.84750111	2.827923522	24.23431747	3.397065362
English	347	79	Arbuscular Mycorrhizal Symbiosis Primes Tolerance to Cucumber Mosaic Virus in Tomato			<0.5	28	5.291502622	Solanum lycopersicum	Solanaceae	No_Fabaceae	Herbaceous	taproot	Annual	Annual_Herbaceous	Funneliformis mosseae	Funneliformis mosseae	Funneliformis	Glomeraceae	rhizophilic	Single	Cucumovirus sp	Virus	Shoot	Shoot dry biomass	85	90	12	8.02	0.802	7.117	0.7117	6.395	0.6395	5.858	0.5858
English	348	79	Arbuscular Mycorrhizal Symbiosis Primes Tolerance to Cucumber Mosaic Virus in Tomato			<0.5	28	5.291502622	Solanum lycopersicum	Solanaceae	No_Fabaceae	Herbaceous	taproot	Annual	Annual_Herbaceous	Funneliformis mosseae	Funneliformis mosseae	Funneliformis	Glomeraceae	rhizophilic	Single	Cucumovirus sp	Virus	Shoot	Root dry biomass	85	90	12	3.49	0.349	2.83	0.283	1.665	0.1665	1.65	0.165
English	349	79	Arbuscular Mycorrhizal Symbiosis Primes Tolerance to Cucumber Mosaic Virus in Tomato			<0.5	28	5.291502622	Solanum lycopersicum	Solanaceae	No_Fabaceae	Herbaceous	taproot	Annual	Annual_Herbaceous	Funneliformis mosseae	Funneliformis mosseae	Funneliformis	Glomeraceae	rhizophilic	Single	Cucumovirus sp	Virus	Shoot	Total dry biomass	85	90	12	11.51	1.151	9.947	0.9947	8.06	0.806	7.508	0.7508
English	350	80	Arbuscular-mycorrhiza-induced salt tolerance and resistance to Fusarium root rot in asparagus plants			<0.5	28	5.291502622	Asparagus officinalis	Asparagaceae	No_Fabaceae	Herbaceous	fibrous	Perennial	Perennial_Herbaceous	Gigaspora margarita	Gigaspora margarita	Gigaspora	Gigasporaceae	edaphophilic	Single	Fusarium oxysporum	Fungi	Root	Shoot dry biomass			3	2.081485364	0.285211025	3.117441327	0.261174587	1.582470911	0.127155643	2.519208394	0.209678993
English	351	80	Arbuscular-mycorrhiza-induced salt tolerance and resistance to Fusarium root rot in asparagus plants			<0.5	28	5.291502622	Asparagus officinalis	Asparagaceae	No_Fabaceae	Herbaceous	fibrous	Perennial	Perennial_Herbaceous	Gigaspora margarita	Gigaspora margarita	Gigaspora	Gigasporaceae	edaphophilic	Single	Fusarium oxysporum	Fungi	Root	Root dry biomass			3	6.417808269	0.541104804	7.018639459	0.794810365	4.617513615	0.6809831	6.571013919	0.609304678
English	352	80	Arbuscular-mycorrhiza-induced salt tolerance and resistance to Fusarium root rot in asparagus plants			<0.5	28	5.291502622	Asparagus officinalis	Asparagaceae	No_Fabaceae	Herbaceous	fibrous	Perennial	Perennial_Herbaceous	Gigaspora margarita	Gigaspora margarita	Gigaspora	Gigasporaceae	edaphophilic	Single	Fusarium oxysporum	Fungi	Root	Total dry biomass			3	8.499293633	0.826315829	10.13608079	1.055984952	6.199984526	0.808138743	9.090222313	0.818983671
English	353	81	Assessment of arbuscular mycorrhizal fungi (Glomus spp.) as potential biocontrol agents against damping-off disease Rhizoctonia solani on cucumber			<0.5	20	4.472135955	Cucumis sativus	Cucurbitaceae	No_Fabaceae	Herbaceous	taproot	Annual	Annual_Herbaceous	Glomus mosseae	Funneliformis mosseae	Funneliformis	Glomeraceae	rhizophilic	Single	Rhizoctonia solani	Fungi	Root	Shoot dry biomass			5	1	0.1	1.1	0.11	0.5	0.05	1	0.1
English	354	81	Assessment of arbuscular mycorrhizal fungi (Glomus spp.) as potential biocontrol agents against damping-off disease Rhizoctonia solani on cucumber			<0.5	20	4.472135955	Cucumis sativus	Cucurbitaceae	No_Fabaceae	Herbaceous	taproot	Annual	Annual_Herbaceous	Glomus mosseae	Funneliformis mosseae	Funneliformis	Glomeraceae	rhizophilic	Single	Rhizoctonia solani	Fungi	Root	Root dry biomass			5	0.9	0.09	0.9	0.09	0.3	0.03	0.7	0.07
English	355	81	Assessment of arbuscular mycorrhizal fungi (Glomus spp.) as potential biocontrol agents against damping-off disease Rhizoctonia solani on cucumber			<0.5	20	4.472135955	Cucumis sativus	Cucurbitaceae	No_Fabaceae	Herbaceous	taproot	Annual	Annual_Herbaceous	Glomus mosseae	Funneliformis mosseae	Funneliformis	Glomeraceae	rhizophilic	Single	Rhizoctonia solani	Fungi	Root	Total dry biomass			5	1.9	0.19	2	0.2	0.8	0.08	1.7	0.17
English	356	81	Assessment of arbuscular mycorrhizal fungi (Glomus spp.) as potential biocontrol agents against damping-off disease Rhizoctonia solani on cucumber			<0.5	20	4.472135955	Cucumis sativus	Cucurbitaceae	No_Fabaceae	Herbaceous	taproot	Annual	Annual_Herbaceous	Glomus clarum	Glomus clarum	Glomus	Glomeraceae	rhizophilic	Single	Rhizoctonia solani	Fungi	Root	Shoot dry biomass			5	1	0.1	1.2	0.12	0.5	0.05	0.9	0.09
English	357	81	Assessment of arbuscular mycorrhizal fungi (Glomus spp.) as potential biocontrol agents against damping-off disease Rhizoctonia solani on cucumber			<0.5	20	4.472135955	Cucumis sativus	Cucurbitaceae	No_Fabaceae	Herbaceous	taproot	Annual	Annual_Herbaceous	Glomus clarum	Glomus clarum	Glomus	Glomeraceae	rhizophilic	Single	Rhizoctonia solani	Fungi	Root	Root dry biomass			5	0.9	0.09	0.8	0.08	0.3	0.03	0.5	0.05
English	358	81	Assessment of arbuscular mycorrhizal fungi (Glomus spp.) as potential biocontrol agents against damping-off disease Rhizoctonia solani on cucumber			<0.5	20	4.472135955	Cucumis sativus	Cucurbitaceae	No_Fabaceae	Herbaceous	taproot	Annual	Annual_Herbaceous	Glomus clarum	Glomus clarum	Glomus	Glomeraceae	rhizophilic	Single	Rhizoctonia solani	Fungi	Root	Total dry biomass			5	1.9	0.19	2	0.2	0.8	0.08	1.4	0.14
English	359	82	Biocontrol of Foot and Root Rot Disease of Grasspea (Lathyrus sativus) by Dual Inoculation with Rhizobium and Arbuscular Mycorrhiza			<0.5	132	11.48912529	Lathyrus sativus	Fabaceae	Fabaceae	Herbaceous	taproot	Annual	Annual_Herbaceous	Mixed			Mixed	Mixed	Mixed	Sclerotium rolfsii	Fungi	Root	Total dry biomass			4	1.51	0.151	1.66	0.166	1.36	0.136	1.64	0.164
English	360	83	Biocontrol of Fusarium Wilt of Chickpea using Arbuscular Mycorrhizal Fungi and Rhizobium leguminosorum Biovar			<0.5	105	10.24695077	Cicer arietinum	Fabaceae	Fabaceae	Herbaceous	taproot	Annual	Annual_Herbaceous	Glomus hoi	Glomus hoi	Glomus	Glomeraceae	rhizophilic	Single	Fusarium oxysporum	Fungi	Root	Shoot fresh biomass	75.4	45.2	5	8.95	0.895	10.86	1.086	5.46	0.546	5.36	0.536
English	361	83	Biocontrol of Fusarium Wilt of Chickpea using Arbuscular Mycorrhizal Fungi and Rhizobium leguminosorum Biovar			<0.5	105	10.24695077	Cicer arietinum	Fabaceae	Fabaceae	Herbaceous	taproot	Annual	Annual_Herbaceous	Glomus hoi	Glomus hoi	Glomus	Glomeraceae	rhizophilic	Single	Fusarium oxysporum	Fungi	Root	Root fresh biomass	75.4	45.2	5	1.22	0.122	2.14	0.214	1.6	0.16	1.26	0.126
English	362	83	Biocontrol of Fusarium Wilt of Chickpea using Arbuscular Mycorrhizal Fungi and Rhizobium leguminosorum Biovar			<0.5	105	10.24695077	Cicer arietinum	Fabaceae	Fabaceae	Herbaceous	taproot	Annual	Annual_Herbaceous	Glomus hoi	Glomus hoi	Glomus	Glomeraceae	rhizophilic	Single	Fusarium oxysporum	Fungi	Root	Total fresh biomass	75.4	45.2	5	10.17	1.017	13	1.3	7.06	0.706	6.62	0.662
English	363	83	Biocontrol of Fusarium Wilt of Chickpea using Arbuscular Mycorrhizal Fungi and Rhizobium leguminosorum Biovar			<0.5	105	10.24695077	Cicer arietinum	Fabaceae	Fabaceae	Herbaceous	taproot	Annual	Annual_Herbaceous	Glomus hoi	Glomus hoi	Glomus	Glomeraceae	rhizophilic	Single	Fusarium oxysporum	Fungi	Root	Shoot dry biomass	75.4	45.2	5	6.2	0.62	7.14	0.714	4.06	0.406	4.02	0.402
English	364	83	Biocontrol of Fusarium Wilt of Chickpea using Arbuscular Mycorrhizal Fungi and Rhizobium leguminosorum Biovar			<0.5	105	10.24695077	Cicer arietinum	Fabaceae	Fabaceae	Herbaceous	taproot	Annual	Annual_Herbaceous	Glomus hoi	Glomus hoi	Glomus	Glomeraceae	rhizophilic	Single	Fusarium oxysporum	Fungi	Root	Root dry biomass	75.4	45.2	5	0.7	0.07	1.23	0.123	0.86	0.086	0.75	0.075
English	365	83	Biocontrol of Fusarium Wilt of Chickpea using Arbuscular Mycorrhizal Fungi and Rhizobium leguminosorum Biovar			<0.5	105	10.24695077	Cicer arietinum	Fabaceae	Fabaceae	Herbaceous	taproot	Annual	Annual_Herbaceous	Glomus hoi	Glomus hoi	Glomus	Glomeraceae	rhizophilic	Single	Fusarium oxysporum	Fungi	Root	Total dry biomass	75.4	45.2	5	6.9	0.69	8.37	0.837	4.92	0.492	4.77	0.477
English	366	83	Biocontrol of Fusarium Wilt of Chickpea using Arbuscular Mycorrhizal Fungi and Rhizobium leguminosorum Biovar			<0.5	105	10.24695077	Cicer arietinum	Fabaceae	Fabaceae	Herbaceous	taproot	Annual	Annual_Herbaceous	Glomus fasciculatum	Rhizophagus fasciculatus	Rhizophagus	Glomeraceae	rhizophilic	Single	Fusarium oxysporum	Fungi	Root	Shoot fresh biomass	82.9	52.32	5	8.95	0.895	11.96	1.196	5.46	0.546	5.63	0.563
English	367	83	Biocontrol of Fusarium Wilt of Chickpea using Arbuscular Mycorrhizal Fungi and Rhizobium leguminosorum Biovar			<0.5	105	10.24695077	Cicer arietinum	Fabaceae	Fabaceae	Herbaceous	taproot	Annual	Annual_Herbaceous	Glomus fasciculatum	Rhizophagus fasciculatus	Rhizophagus	Glomeraceae	rhizophilic	Single	Fusarium oxysporum	Fungi	Root	Root fresh biomass	82.9	52.32	5	1.22	0.122	2.56	0.256	1.6	0.16	1.32	0.132
English	368	83	Biocontrol of Fusarium Wilt of Chickpea using Arbuscular Mycorrhizal Fungi and Rhizobium leguminosorum Biovar			<0.5	105	10.24695077	Cicer arietinum	Fabaceae	Fabaceae	Herbaceous	taproot	Annual	Annual_Herbaceous	Glomus fasciculatum	Rhizophagus fasciculatus	Rhizophagus	Glomeraceae	rhizophilic	Single	Fusarium oxysporum	Fungi	Root	Total fresh biomass	82.9	52.32	5	10.17	1.017	14.52	1.452	7.06	0.706	6.95	0.695
English	369	83	Biocontrol of Fusarium Wilt of Chickpea using Arbuscular Mycorrhizal Fungi and Rhizobium leguminosorum Biovar			<0.5	105	10.24695077	Cicer arietinum	Fabaceae	Fabaceae	Herbaceous	taproot	Annual	Annual_Herbaceous	Glomus fasciculatum	Rhizophagus fasciculatus	Rhizophagus	Glomeraceae	rhizophilic	Single	Fusarium oxysporum	Fungi	Root	Shoot dry biomass	82.9	52.32	5	6.2	0.62	7.24	0.724	4.06	0.406	4.12	0.412
English	370	83	Biocontrol of Fusarium Wilt of Chickpea using Arbuscular Mycorrhizal Fungi and Rhizobium leguminosorum Biovar			<0.5	105	10.24695077	Cicer arietinum	Fabaceae	Fabaceae	Herbaceous	taproot	Annual	Annual_Herbaceous	Glomus fasciculatum	Rhizophagus fasciculatus	Rhizophagus	Glomeraceae	rhizophilic	Single	Fusarium oxysporum	Fungi	Root	Root dry biomass	82.9	52.32	5	0.7	0.07	1.4	0.14	0.86	0.086	0.79	0.079
English	371	83	Biocontrol of Fusarium Wilt of Chickpea using Arbuscular Mycorrhizal Fungi and Rhizobium leguminosorum Biovar			<0.5	105	10.24695077	Cicer arietinum	Fabaceae	Fabaceae	Herbaceous	taproot	Annual	Annual_Herbaceous	Glomus fasciculatum	Rhizophagus fasciculatus	Rhizophagus	Glomeraceae	rhizophilic	Single	Fusarium oxysporum	Fungi	Root	Total dry biomass	82.9	52.32	5	6.9	0.69	8.64	0.864	4.92	0.492	4.91	0.491
English	372	84	Claroideoglomus etunicatum reduces leaf spot incidence and improves drought stress resistance in perennial ryegrass	6.58	15.87	>0.5	14	3.741657387	Lolium perenne	Poaceae	No_Fabaceae	Herbaceous	fibrous	Perennial	Perennial_Herbaceous	Claroideoglomus etunicatum	Claroideoglomus etunicatum	Claroideoglomus	Claroideoglomeraceae	rhizophilic	Single	Bipolaris sorokiniana	Fungi	Shoot	Total dry biomass	59.7	49.4	4	1.726779818	0.147436495	2.03164437	0.16	1.258699118	0.124571429	1.621265888	0.101696385
English	373	85	Co-Inoculation of Sechium edule (Jacq.) Sw. Plants with Rhizophagus intraradices and Azospirillum brasilense to Reduce Phytophthora capsici Damage	5.5	7	>0.5	70	8.366600265	Sechium edule	Cucurbitaceae	No_Fabaceae	Herbaceous	taproot	Annual	Annual_Herbaceous	Rhizophagus intraradices	Rhizophagus intraradices	Rhizophagus	Glomeraceae	rhizophilic	Single	Phytophthora capsici	Fungi	Shoot	Shoot dry biomass			4	6.12	2.1	15.59	3.14	4.62	0.54	12.06	6.42
English	374	85	Co-Inoculation of Sechium edule (Jacq.) Sw. Plants with Rhizophagus intraradices and Azospirillum brasilense to Reduce Phytophthora capsici Damage	5.5	7	>0.5	70	8.366600265	Sechium edule	Cucurbitaceae	No_Fabaceae	Herbaceous	taproot	Annual	Annual_Herbaceous	Rhizophagus intraradices	Rhizophagus intraradices	Rhizophagus	Glomeraceae	rhizophilic	Single	Phytophthora capsici	Fungi	Shoot	Root dry biomass			4	0.82	0.26	1.97	0.08	0.6	0.4	0.85	0.3
English	375	85	Co-Inoculation of Sechium edule (Jacq.) Sw. Plants with Rhizophagus intraradices and Azospirillum brasilense to Reduce Phytophthora capsici Damage	5.5	7	>0.5	70	8.366600265	Sechium edule	Cucurbitaceae	No_Fabaceae	Herbaceous	taproot	Annual	Annual_Herbaceous	Rhizophagus intraradices	Rhizophagus intraradices	Rhizophagus	Glomeraceae	rhizophilic	Single	Phytophthora capsici	Fungi	Shoot	Total dry biomass			4	6.94	2.36	17.56	3.22	5.22	0.94	12.91	6.72
Chinese	376	86	Control effect of arbuscular myocrrzhial fungi and Bacillus subtilis on Fusarium wilt of watermelon			>0.5	56	7.483314774	Citrullus vulgaris	Cucurbitaceae	No_Fabaceae	Herbaceous	fibrous	Annual	Annual_Herbaceous	Glomus mosseae	Funneliformis mosseae	Funneliformis	Glomeraceae	rhizophilic	Single	Fusarium oxysporum	Fungi	Root	Shoot fresh biomass	68	49	3	25.5	2.55	29.9	2.99	14.3	1.43	27.8	2.78
Chinese	377	86	Control effect of arbuscular myocrrzhial fungi and Bacillus subtilis on Fusarium wilt of watermelon			>0.5	56	7.483314774	Citrullus vulgaris	Cucurbitaceae	No_Fabaceae	Herbaceous	fibrous	Annual	Annual_Herbaceous	Glomus versiforme	Glomus versiforme	Glomus	Glomeraceae	rhizophilic	Single	Fusarium oxysporum	Fungi	Root	Shoot fresh biomass	31	19	3	25.5	2.55	31.7	3.17	14.3	1.43	27.9	2.79
Chinese	378	86	Control effect of arbuscular myocrrzhial fungi and Bacillus subtilis on Fusarium wilt of watermelon			>0.5	56	7.483314774	Citrullus vulgaris	Cucurbitaceae	No_Fabaceae	Herbaceous	fibrous	Annual	Annual_Herbaceous	Glomus mosseae	Funneliformis mosseae	Funneliformis	Glomeraceae	rhizophilic	Single	Fusarium oxysporum	Fungi	Root	Shoot dry biomass	68	49	3	3.25	0.325	4.9	0.49	2.4	0.24	4.8	0.48
Chinese	379	86	Control effect of arbuscular myocrrzhial fungi and Bacillus subtilis on Fusarium wilt of watermelon			>0.5	56	7.483314774	Citrullus vulgaris	Cucurbitaceae	No_Fabaceae	Herbaceous	fibrous	Annual	Annual_Herbaceous	Glomus versiforme	Glomus versiforme	Glomus	Glomeraceae	rhizophilic	Single	Fusarium oxysporum	Fungi	Root	Shoot dry biomass	31	19	3	3.25	0.325	4.9	0.49	3.4	0.34	3.2	0.32
English	380	87	Di?erential Response of Mycorrhizal Plants to Tomato bushy stunt virus and Tomato mosaic virus Infection			>0.5	30	5.477225575	Solanum lycopersicum	Solanaceae	No_Fabaceae	Herbaceous	taproot	Annual	Annual_Herbaceous	Rhizophagus irregularis	Rhizophagus irregularis	Rhizophagus	Glomeraceae	rhizophilic	Single	Tomato bushy stunt virus	Virus	Shoot	Shoot fresh biomass	44.95	45.56	3	8.12	0.39	8.61	0.3	5.93	0.51	7.18	0.34
English	381	87	Di?erential Response of Mycorrhizal Plants to Tomato bushy stunt virus and Tomato mosaic virus Infection			>0.5	30	5.477225575	Solanum lycopersicum	Solanaceae	No_Fabaceae	Herbaceous	taproot	Annual	Annual_Herbaceous	Rhizophagus irregularis	Rhizophagus irregularis	Rhizophagus	Glomeraceae	rhizophilic	Single	Tomato bushy stunt virus	Virus	Shoot	Shoot dry biomass	44.95	45.56	3	3.1	0.3	3.4	0.38	1.06	0.23	2.07	0.23
English	382	87	Di?erential Response of Mycorrhizal Plants to Tomato bushy stunt virus and Tomato mosaic virus Infection			>0.5	30	5.477225575	Solanum lycopersicum	Solanaceae	No_Fabaceae	Herbaceous	taproot	Annual	Annual_Herbaceous	Rhizophagus irregularis	Rhizophagus irregularis	Rhizophagus	Glomeraceae	rhizophilic	Single	Tomato mosaic virus	Virus	Shoot	Shoot fresh biomass	48.15	45.46	3	8.12	0.39	8.61	0.3	7.16	0.49	5.48	0.23
English	383	87	Di?erential Response of Mycorrhizal Plants to Tomato bushy stunt virus and Tomato mosaic virus Infection			>0.5	30	5.477225575	Solanum lycopersicum	Solanaceae	No_Fabaceae	Herbaceous	taproot	Annual	Annual_Herbaceous	Rhizophagus irregularis	Rhizophagus irregularis	Rhizophagus	Glomeraceae	rhizophilic	Single	Tomato mosaic virus	Virus	Shoot	Shoot dry biomass	48.15	45.46	3	3.1	0.3	3.4	0.38	2.13	0.43	1.11	0.15
English	384	88	Dual inoculation of alfalfa (Medicago sativa L.) with Funnelliformis mosseae and Sinorhizobium medicae can reduce Fusarium wilt	7.6		>0.5	56	7.483314774	Medicago sativa	Fabaceae	Fabaceae	Herbaceous	taproot	Perennial	Perennial_Herbaceous	Funneliformis mosseae	Funneliformis mosseae	Funneliformis	Glomeraceae	rhizophilic	Single	Fusarium oxysporum	Fungi	Root	Shoot dry biomass	65.5	47.2	4	0.142029384	0.10386625	2.693585512	0.151332541	0.563714055	0.914698299	3.035732445	0.30265062
English	385	88	Dual inoculation of alfalfa (Medicago sativa L.) with Funnelliformis mosseae and Sinorhizobium medicae can reduce Fusarium wilt	7.6		>0.5	56	7.483314774	Medicago sativa	Fabaceae	Fabaceae	Herbaceous	taproot	Perennial	Perennial_Herbaceous	Funneliformis mosseae	Funneliformis mosseae	Funneliformis	Glomeraceae	rhizophilic	Single	Fusarium oxysporum	Fungi	Root	Root dry biomass	65.5	47.2	4	0.220583971	0.111769341	3.696971967	0.60910762	0.169515299	0.1564609	4.011248834	0.374390352
English	386	88	Dual inoculation of alfalfa (Medicago sativa L.) with Funnelliformis mosseae and Sinorhizobium medicae can reduce Fusarium wilt	7.6		>0.5	56	7.483314774	Medicago sativa	Fabaceae	Fabaceae	Herbaceous	taproot	Perennial	Perennial_Herbaceous	Funneliformis mosseae	Funneliformis mosseae	Funneliformis	Glomeraceae	rhizophilic	Single	Fusarium oxysporum	Fungi	Root	Total dry biomass	65.5	47.2	4	0.362613355	0.215635591	6.390557479	0.760440161	0.733229354	1.071159199	7.04698128	0.677040971
English	387	89	Effect of arbuscular mycorrhizal fungi on growth of groundnut and disease caused by Macrophomina phaseolina			>0.5	75	8.660254038	Arachis hypogaea	Fabaceae	Fabaceae	Herbaceous	taproot	Annual	Annual_Herbaceous	Glomus fasciculatum	Rhizophagus fasciculatus	Rhizophagus	Glomeraceae	rhizophilic	Single	Macrophomina phaseolina	Fungi	Root	Total dry biomass	88	68	3	3.81	0.866025404	6.87	0.727461339	1.48	0.36373067	5.44	0.588897275
English	388	90	Effect of phosphate and the arbuscular mycorrhizal fungus Glomus intraradices on disease severity of root rot of peas (Pisum sativum ) caused by Aphanomyces euteiches	7.5	5.3	>0.5	21	4.582575695	Pisum sativum	Fabaceae	Fabaceae	Herbaceous	taproot	Annual	Annual_Herbaceous	Glomus intraradices	Rhizophagus intraradices	Rhizophagus	Glomeraceae	rhizophilic	Single	Aphanomyces euteiches	Fungi	Root	Shoot dry biomass			5	2.41	0.241	1.83	0.183	2.03	0.203	1.61	0.161
English	389	90	Effect of phosphate and the arbuscular mycorrhizal fungus Glomus intraradices on disease severity of root rot of peas (Pisum sativum ) caused by Aphanomyces euteiches	7.5	5.3	>0.5	21	4.582575695	Pisum sativum	Fabaceae	Fabaceae	Herbaceous	taproot	Annual	Annual_Herbaceous	Glomus intraradices	Rhizophagus intraradices	Rhizophagus	Glomeraceae	rhizophilic	Single	Aphanomyces euteiches	Fungi	Root	Root dry biomass			5	0.57	0.057	0.41	0.041	0.52	0.052	0.36	0.036
English	390	90	Effect of phosphate and the arbuscular mycorrhizal fungus Glomus intraradices on disease severity of root rot of peas (Pisum sativum ) caused by Aphanomyces euteiches	7.5	5.3	>0.5	21	4.582575695	Pisum sativum	Fabaceae	Fabaceae	Herbaceous	taproot	Annual	Annual_Herbaceous	Glomus intraradices	Rhizophagus intraradices	Rhizophagus	Glomeraceae	rhizophilic	Single	Aphanomyces euteiches	Fungi	Root	Total dry biomass			5	2.98	0.298	2.24	0.224	2.55	0.255	1.97	0.197
English	391	91	Effect of the AM Fungus Sieverdingia tortuosa on Common Vetch Responses to an Anthracnose Pathogen	7.1		>0.5	18	4.242640687	Vicia sativa	Fabaceae	Fabaceae	Herbaceous	taproot	Annual	Annual_Herbaceous	Sieverdingia tortuosa		Sieverdingia	Diversisporaceae	edaphophilic	Single	Colletotrichum lentis	Fungi	Shoot	Shoot dry biomass	69.2	53	6	5.83	0.220454077	6.09	0.220454077	5.92	0.416413256	5.98	0.563382641
English	392	91	Effect of the AM Fungus Sieverdingia tortuosa on Common Vetch Responses to an Anthracnose Pathogen	7.1		>0.5	18	4.242640687	Vicia sativa	Fabaceae	Fabaceae	Herbaceous	taproot	Annual	Annual_Herbaceous	Sieverdingia tortuosa		Sieverdingia	Diversisporaceae	edaphophilic	Single	Colletotrichum lentis	Fungi	Shoot	Root dry biomass	69.2	53	6	1.72	0.367423461	3.23	1.322724461	1.37	0.75934182	2.91	0.906311205
English	393	91	Effect of the AM Fungus Sieverdingia tortuosa on Common Vetch Responses to an Anthracnose Pathogen	7.1		>0.5	18	4.242640687	Vicia sativa	Fabaceae	Fabaceae	Herbaceous	taproot	Annual	Annual_Herbaceous	Sieverdingia tortuosa		Sieverdingia	Diversisporaceae	edaphophilic	Single	Colletotrichum lentis	Fungi	Shoot	Total dry biomass	69.2	53	6	7.55	0.587877538	9.32	1.543178538	7.29	1.175755077	8.89	1.469693846
English	394	92	Effect of Trichoderma harzianum and arbuscular mycorrhizal fungi against verticillium wilt of tomato	7.53		>0.5	56	7.483314774	Lycopersicum esculentum	Solanaceae	No_Fabaceae	Herbaceous	fibrous	Annual	Annual_Herbaceous	Mixed		Glomus	Glomeraceae	rhizophilic	Mixed	Verticillium dahliae	Fungi	Root	Shoot fresh biomass	100	92	6	21.7	2.17	30.5	3.05	18.4	1.84	22.4	2.24
English	395	92	Effect of Trichoderma harzianum and arbuscular mycorrhizal fungi against verticillium wilt of tomato	7.53		>0.5	56	7.483314774	Lycopersicum esculentum	Solanaceae	No_Fabaceae	Herbaceous	fibrous	Annual	Annual_Herbaceous	Mixed		Glomus	Glomeraceae	rhizophilic	Mixed	Verticillium dahliae	Fungi	Root	Root fresh biomass	100	92	6	8.4	0.84	15	1.5	7.3	0.73	8.6	0.86
English	396	92	Effect of Trichoderma harzianum and arbuscular mycorrhizal fungi against verticillium wilt of tomato	7.53		>0.5	56	7.483314774	Lycopersicum esculentum	Solanaceae	No_Fabaceae	Herbaceous	fibrous	Annual	Annual_Herbaceous	Mixed		Glomus	Glomeraceae	rhizophilic	Mixed	Verticillium dahliae	Fungi	Root	Total fresh biomass	100	92	6	30.1	3.01	45.5	4.55	25.7	2.57	31	3.1
English	397	92	Effect of Trichoderma harzianum and arbuscular mycorrhizal fungi against verticillium wilt of tomato	7.53		>0.5	56	7.483314774	Lycopersicum esculentum	Solanaceae	No_Fabaceae	Herbaceous	fibrous	Annual	Annual_Herbaceous	Mixed		Glomus	Glomeraceae	rhizophilic	Mixed	Verticillium dahliae	Fungi	Root	Shoot dry biomass	100	92	6	1.9	0.19	1.9	0.19	1.4	0.14	2.1	0.21
English	398	92	Effect of Trichoderma harzianum and arbuscular mycorrhizal fungi against verticillium wilt of tomato	7.53		>0.5	56	7.483314774	Lycopersicum esculentum	Solanaceae	No_Fabaceae	Herbaceous	fibrous	Annual	Annual_Herbaceous	Mixed		Glomus	Glomeraceae	rhizophilic	Mixed	Verticillium dahliae	Fungi	Root	Root dry biomass	100	92	6	0.9	0.09	1.2	0.12	0.7	0.07	0.7	0.07
English	399	92	Effect of Trichoderma harzianum and arbuscular mycorrhizal fungi against verticillium wilt of tomato	7.53		>0.5	56	7.483314774	Lycopersicum esculentum	Solanaceae	No_Fabaceae	Herbaceous	fibrous	Annual	Annual_Herbaceous	Mixed		Glomus	Glomeraceae	rhizophilic	Mixed	Verticillium dahliae	Fungi	Root	Total dry biomass	100	92	6	2.8	0.28	3.1	0.31	2.1	0.21	2.8	0.28
English	400	93	Effect of Verticillium wilt (Verticillium dahliae Kleb.) and mycorrhiza (Glomus mosseae) on root colonization, growth and nutrient uptake in tomato and eggplant seedlings	7.6	7	>0.5	49	7	Lycopersicum esculentum	Solanaceae	No_Fabaceae	Herbaceous	fibrous	Annual	Annual_Herbaceous	Glomus mosseae	Funneliformis mosseae	Funneliformis	Glomeraceae	rhizophilic	Single	Verticillium dahliae	Fungi	Root	Shoot fresh biomass	49	26.8	4	50.6	5.06	98.42	9.842	36.62	3.662	66.83	6.683
English	401	93	Effect of Verticillium wilt (Verticillium dahliae Kleb.) and mycorrhiza (Glomus mosseae) on root colonization, growth and nutrient uptake in tomato and eggplant seedlings	7.6	7	>0.5	49	7	Lycopersicum esculentum	Solanaceae	No_Fabaceae	Herbaceous	fibrous	Annual	Annual_Herbaceous	Glomus mosseae	Funneliformis mosseae	Funneliformis	Glomeraceae	rhizophilic	Single	Verticillium dahliae	Fungi	Root	Shoot dry biomass	49	26.8	4	11.8	1.18	25	2.5	7.6	0.76	14.5	1.45
English	402	93	Effect of Verticillium wilt (Verticillium dahliae Kleb.) and mycorrhiza (Glomus mosseae) on root colonization, growth and nutrient uptake in tomato and eggplant seedlings	7.6	7	>0.5	49	7	Solanum melongena	Solanaceae	No_Fabaceae	Herbaceous	taproot	Annual	Annual_Herbaceous	Glomus mosseae	Funneliformis mosseae	Funneliformis	Glomeraceae	rhizophilic	Single	Verticillium dahliae	Fungi	Root	Shoot fresh biomass	66	33	4	31.2	3.12	66.6	6.66	23	2.3	41.1	4.11
English	403	93	Effect of Verticillium wilt (Verticillium dahliae Kleb.) and mycorrhiza (Glomus mosseae) on root colonization, growth and nutrient uptake in tomato and eggplant seedlings	7.6	7	>0.5	49	7	Solanum melongena	Solanaceae	No_Fabaceae	Herbaceous	taproot	Annual	Annual_Herbaceous	Glomus mosseae	Funneliformis mosseae	Funneliformis	Glomeraceae	rhizophilic	Single	Verticillium dahliae	Fungi	Root	Shoot dry biomass	66	33	4	7.1	0.71	14.5	1.45	4.4	0.44	7.8	0.78
English	404	94	Effect of vesicular-arbuscular mycorrhizal fungi on verticillium wilt of cotton	8.1		>0.5	50	7.071067812	Gossypium hirsutum	Malvaceae	No_Fabaceae	Herbaceous	taproot	Annual	Annual_Herbaceous	Glomus mosseae	Funneliformis mosseae	Funneliformis	Glomeraceae	rhizophilic	Single	Verticillium dahliae	Fungi	Root	Shoot dry biomass	25.5	20.3	5	132	13.2	212	21.2	115	2.828427125	159	24.04163056
English	405	94	Effect of vesicular-arbuscular mycorrhizal fungi on verticillium wilt of cotton	8.1		>0.5	50	7.071067812	Gossypium hirsutum	Malvaceae	No_Fabaceae	Herbaceous	taproot	Annual	Annual_Herbaceous	Glomus versiforme	Glomus versiforme	Glomus	Glomeraceae	rhizophilic	Single	Verticillium dahliae	Fungi	Root	Shoot dry biomass	21	22	5	132	13.2	222	22.2	115	2.828427125	225.5	12.02081528
English	406	94	Effect of vesicular-arbuscular mycorrhizal fungi on verticillium wilt of cotton	8.1		>0.5	50	7.071067812	Gossypium hirsutum	Malvaceae	No_Fabaceae	Herbaceous	taproot	Annual	Annual_Herbaceous	Sclerocystis sinuosa	Sclerocystis sinuosa	Sclerocystis	Glomeraceae	rhizophilic	Single	Verticillium dahliae	Fungi	Root	Shoot dry biomass	16.3	16.8	5	132	13.2	196	19.6	115	2.828427125	182.5	2.121320344
English	407	94	Effect of vesicular-arbuscular mycorrhizal fungi on verticillium wilt of cotton	8.1		>0.5	50	7.071067812	Gossypium hirsutum	Malvaceae	No_Fabaceae	Herbaceous	taproot	Annual	Annual_Herbaceous	Glomus mosseae	Funneliformis mosseae	Funneliformis	Glomeraceae	rhizophilic	Single	Verticillium dahliae	Fungi	Root	Root dry biomass	25.5	20.3	5	47	4.7	43.3	4.33	38.15	4.030508653	40	8.485281374
English	408	94	Effect of vesicular-arbuscular mycorrhizal fungi on verticillium wilt of cotton	8.1		>0.5	50	7.071067812	Gossypium hirsutum	Malvaceae	No_Fabaceae	Herbaceous	taproot	Annual	Annual_Herbaceous	Glomus versiforme	Glomus versiforme	Glomus	Glomeraceae	rhizophilic	Single	Verticillium dahliae	Fungi	Root	Root dry biomass	21	22	5	47	4.7	50.5	5.05	38.15	4.030508653	39.65	4.737615434
English	409	94	Effect of vesicular-arbuscular mycorrhizal fungi on verticillium wilt of cotton	8.1		>0.5	50	7.071067812	Gossypium hirsutum	Malvaceae	No_Fabaceae	Herbaceous	taproot	Annual	Annual_Herbaceous	Sclerocystis sinuosa	Sclerocystis sinuosa	Sclerocystis	Glomeraceae	rhizophilic	Single	Verticillium dahliae	Fungi	Root	Root dry biomass	16.3	16.8	5	47	4.7	53.2	5.32	38.15	4.030508653	49.4	0.848528137
English	410	94	Effect of vesicular-arbuscular mycorrhizal fungi on verticillium wilt of cotton	8.1		>0.5	50	7.071067812	Gossypium hirsutum	Malvaceae	No_Fabaceae	Herbaceous	taproot	Annual	Annual_Herbaceous	Glomus mosseae	Funneliformis mosseae	Funneliformis	Glomeraceae	rhizophilic	Single	Verticillium dahliae	Fungi	Root	Total dry biomass	25.5	20.3	5	169	16.9	255.3	25.53	153.15	6.858935778	199	32.52691193
English	411	94	Effect of vesicular-arbuscular mycorrhizal fungi on verticillium wilt of cotton	8.1		>0.5	50	7.071067812	Gossypium hirsutum	Malvaceae	No_Fabaceae	Herbaceous	taproot	Annual	Annual_Herbaceous	Glomus versiforme	Glomus versiforme	Glomus	Glomeraceae	rhizophilic	Single	Verticillium dahliae	Fungi	Root	Total dry biomass	21	22	5	169	16.9	272.5	27.25	153.15	6.858935778	265.15	7.283199846
English	412	94	Effect of vesicular-arbuscular mycorrhizal fungi on verticillium wilt of cotton	8.1		>0.5	50	7.071067812	Gossypium hirsutum	Malvaceae	No_Fabaceae	Herbaceous	taproot	Annual	Annual_Herbaceous	Sclerocystis sinuosa	Sclerocystis sinuosa	Sclerocystis	Glomeraceae	rhizophilic	Single	Verticillium dahliae	Fungi	Root	Total dry biomass	16.3	16.8	5	169	16.9	249.2	24.92	153.15	6.858935778	231.9	1.272792206
English	413	95	Effect of?endomycorrhiza fungi Glomus spp. on?induction of?resistance in?potato plants against?Rhizoctonia solani			<0.5	10	3.16227766	Solanum tuberosum	Solanaceae	No_Fabaceae	Herbaceous	taproot	Perennial	Perennial_Herbaceous	Glomus intraradices	Rhizophagus intraradices	Rhizophagus	Glomeraceae	rhizophilic	Single	Rhiztonia solani	Fungi	Root	Shoot fresh biomass			3	29.06	2.906	41.36	4.136	8.23	0.823	34.53	3.453
English	414	95	Effect of?endomycorrhiza fungi Glomus spp. on?induction of?resistance in?potato plants against?Rhizoctonia solani			<0.5	10	3.16227766	Solanum tuberosum	Solanaceae	No_Fabaceae	Herbaceous	taproot	Perennial	Perennial_Herbaceous	Glomus fasciculatum	Rhizophagus fasciculatus	Rhizophagus	Glomeraceae	rhizophilic	Single	Rhiztonia solani	Fungi	Root	Shoot fresh biomass			3	29.06	2.906	48.26	4.826	8.23	0.823	39.03	3.903
English	415	95	Effect of?endomycorrhiza fungi Glomus spp. on?induction of?resistance in?potato plants against?Rhizoctonia solani			<0.5	10	3.16227766	Solanum tuberosum	Solanaceae	No_Fabaceae	Herbaceous	taproot	Perennial	Perennial_Herbaceous	Glomus versiforme	Glomus versiforme	Glomus	Glomeraceae	rhizophilic	Single	Rhiztonia solani	Fungi	Root	Shoot fresh biomass			3	29.06	2.906	42.83	4.283	8.23	0.823	37.6	3.76
English	416	95	Effect of?endomycorrhiza fungi Glomus spp. on?induction of?resistance in?potato plants against?Rhizoctonia solani			<0.5	10	3.16227766	Solanum tuberosum	Solanaceae	No_Fabaceae	Herbaceous	taproot	Perennial	Perennial_Herbaceous	Glomus mosseae	Funneliformis mosseae	Funneliformis	Glomeraceae	rhizophilic	Single	Rhiztonia solani	Fungi	Root	Shoot fresh biomass			3	29.06	2.906	56.66	5.666	8.23	0.823	64.06	6.406
English	417	95	Effect of?endomycorrhiza fungi Glomus spp. on?induction of?resistance in?potato plants against?Rhizoctonia solani			<0.5	10	3.16227766	Solanum tuberosum	Solanaceae	No_Fabaceae	Herbaceous	taproot	Perennial	Perennial_Herbaceous	Glomus hoi	Glomus hoi	Glomus	Glomeraceae	rhizophilic	Single	Rhiztonia solani	Fungi	Root	Shoot fresh biomass			3	29.06	2.906	82.13	8.213	8.23	0.823	109.35	10.935
English	418	95	Effect of?endomycorrhiza fungi Glomus spp. on?induction of?resistance in?potato plants against?Rhizoctonia solani			<0.5	10	3.16227766	Solanum tuberosum	Solanaceae	No_Fabaceae	Herbaceous	taproot	Perennial	Perennial_Herbaceous	Mixed			Glomeraceae	rhizophilic	Mixed	Rhiztonia solani	Fungi	Root	Shoot fresh biomass			3	29.06	2.906	57.73	5.773	8.23	0.823	41.2	4.12
English	419	95	Effect of?endomycorrhiza fungi Glomus spp. on?induction of?resistance in?potato plants against?Rhizoctonia solani			<0.5	10	3.16227766	Solanum tuberosum	Solanaceae	No_Fabaceae	Herbaceous	taproot	Perennial	Perennial_Herbaceous	Glomus intraradices	Rhizophagus intraradices	Rhizophagus	Glomeraceae	rhizophilic	Single	Rhiztonia solani	Fungi	Root	Root fresh biomass			3	35.73	3.573	50.53	5.053	9.33	0.933	51.83	5.183
English	420	95	Effect of?endomycorrhiza fungi Glomus spp. on?induction of?resistance in?potato plants against?Rhizoctonia solani			<0.5	10	3.16227766	Solanum tuberosum	Solanaceae	No_Fabaceae	Herbaceous	taproot	Perennial	Perennial_Herbaceous	Glomus fasciculatum	Rhizophagus fasciculatus	Rhizophagus	Glomeraceae	rhizophilic	Single	Rhiztonia solani	Fungi	Root	Root fresh biomass			3	35.73	3.573	52.8	5.28	9.33	0.933	43.63	4.363
English	421	95	Effect of?endomycorrhiza fungi Glomus spp. on?induction of?resistance in?potato plants against?Rhizoctonia solani			<0.5	10	3.16227766	Solanum tuberosum	Solanaceae	No_Fabaceae	Herbaceous	taproot	Perennial	Perennial_Herbaceous	Glomus versiforme	Glomus versiforme	Glomus	Glomeraceae	rhizophilic	Single	Rhiztonia solani	Fungi	Root	Root fresh biomass			3	35.73	3.573	71.33	7.133	9.33	0.933	40.8	4.08
English	422	95	Effect of?endomycorrhiza fungi Glomus spp. on?induction of?resistance in?potato plants against?Rhizoctonia solani			<0.5	10	3.16227766	Solanum tuberosum	Solanaceae	No_Fabaceae	Herbaceous	taproot	Perennial	Perennial_Herbaceous	Glomus mosseae	Funneliformis mosseae	Funneliformis	Glomeraceae	rhizophilic	Single	Rhiztonia solani	Fungi	Root	Root fresh biomass			3	35.73	3.573	87.13	8.713	9.33	0.933	55.6	5.56
English	423	95	Effect of?endomycorrhiza fungi Glomus spp. on?induction of?resistance in?potato plants against?Rhizoctonia solani			<0.5	10	3.16227766	Solanum tuberosum	Solanaceae	No_Fabaceae	Herbaceous	taproot	Perennial	Perennial_Herbaceous	Glomus hoi	Glomus hoi	Glomus	Glomeraceae	rhizophilic	Single	Rhiztonia solani	Fungi	Root	Root fresh biomass			3	35.73	3.573	94.13	9.413	9.33	0.933	87.9	8.79
English	424	95	Effect of?endomycorrhiza fungi Glomus spp. on?induction of?resistance in?potato plants against?Rhizoctonia solani			<0.5	10	3.16227766	Solanum tuberosum	Solanaceae	No_Fabaceae	Herbaceous	taproot	Perennial	Perennial_Herbaceous	Mixed			Glomeraceae	rhizophilic	Mixed	Rhiztonia solani	Fungi	Root	Root fresh biomass			3	35.73	3.573	85.53	8.553	9.33	0.933	65	6.5
English	425	95	Effect of?endomycorrhiza fungi Glomus spp. on?induction of?resistance in?potato plants against?Rhizoctonia solani			<0.5	10	3.16227766	Solanum tuberosum	Solanaceae	No_Fabaceae	Herbaceous	taproot	Perennial	Perennial_Herbaceous	Glomus intraradices	Rhizophagus intraradices	Rhizophagus	Glomeraceae	rhizophilic	Single	Rhiztonia solani	Fungi	Root	Total fresh biomass			3	64.79	6.479	91.89	9.189	17.56	1.756	86.36	8.636
English	426	95	Effect of?endomycorrhiza fungi Glomus spp. on?induction of?resistance in?potato plants against?Rhizoctonia solani			<0.5	10	3.16227766	Solanum tuberosum	Solanaceae	No_Fabaceae	Herbaceous	taproot	Perennial	Perennial_Herbaceous	Glomus fasciculatum	Rhizophagus fasciculatus	Rhizophagus	Glomeraceae	rhizophilic	Single	Rhiztonia solani	Fungi	Root	Total fresh biomass			3	64.79	6.479	101.06	10.106	17.56	1.756	82.66	8.266
English	427	95	Effect of?endomycorrhiza fungi Glomus spp. on?induction of?resistance in?potato plants against?Rhizoctonia solani			<0.5	10	3.16227766	Solanum tuberosum	Solanaceae	No_Fabaceae	Herbaceous	taproot	Perennial	Perennial_Herbaceous	Glomus versiforme	Glomus versiforme	Glomus	Glomeraceae	rhizophilic	Single	Rhiztonia solani	Fungi	Root	Total fresh biomass			3	64.79	6.479	114.16	11.416	17.56	1.756	78.4	7.84
English	428	95	Effect of?endomycorrhiza fungi Glomus spp. on?induction of?resistance in?potato plants against?Rhizoctonia solani			<0.5	10	3.16227766	Solanum tuberosum	Solanaceae	No_Fabaceae	Herbaceous	taproot	Perennial	Perennial_Herbaceous	Glomus mosseae	Funneliformis mosseae	Funneliformis	Glomeraceae	rhizophilic	Single	Rhiztonia solani	Fungi	Root	Total fresh biomass			3	64.79	6.479	143.79	14.379	17.56	1.756	119.66	11.966
English	429	95	Effect of?endomycorrhiza fungi Glomus spp. on?induction of?resistance in?potato plants against?Rhizoctonia solani			<0.5	10	3.16227766	Solanum tuberosum	Solanaceae	No_Fabaceae	Herbaceous	taproot	Perennial	Perennial_Herbaceous	Glomus hoi	Glomus hoi	Glomus	Glomeraceae	rhizophilic	Single	Rhiztonia solani	Fungi	Root	Total fresh biomass			3	64.79	6.479	176.26	17.626	17.56	1.756	197.25	19.725
English	430	95	Effect of?endomycorrhiza fungi Glomus spp. on?induction of?resistance in?potato plants against?Rhizoctonia solani			<0.5	10	3.16227766	Solanum tuberosum	Solanaceae	No_Fabaceae	Herbaceous	taproot	Perennial	Perennial_Herbaceous	Mixed			Glomeraceae	rhizophilic	Mixed	Rhiztonia solani	Fungi	Root	Total fresh biomass			3	64.79	6.479	143.26	14.326	17.56	1.756	106.2	10.62
English	431	95	Effect of?endomycorrhiza fungi Glomus spp. on?induction of?resistance in?potato plants against?Rhizoctonia solani			<0.5	10	3.16227766	Solanum tuberosum	Solanaceae	No_Fabaceae	Herbaceous	taproot	Perennial	Perennial_Herbaceous	Glomus intraradices	Rhizophagus intraradices	Rhizophagus	Glomeraceae	rhizophilic	Single	Rhiztonia solani	Fungi	Root	Shoot dry biomass			3	9.46	0.946	11.5	1.15	2.8	0.28	1.5	0.15
English	432	95	Effect of?endomycorrhiza fungi Glomus spp. on?induction of?resistance in?potato plants against?Rhizoctonia solani			<0.5	10	3.16227766	Solanum tuberosum	Solanaceae	No_Fabaceae	Herbaceous	taproot	Perennial	Perennial_Herbaceous	Glomus fasciculatum	Rhizophagus fasciculatus	Rhizophagus	Glomeraceae	rhizophilic	Single	Rhiztonia solani	Fungi	Root	Shoot dry biomass			3	9.46	0.946	13.53	1.353	2.8	0.28	15.96	1.596
English	433	95	Effect of?endomycorrhiza fungi Glomus spp. on?induction of?resistance in?potato plants against?Rhizoctonia solani			<0.5	10	3.16227766	Solanum tuberosum	Solanaceae	No_Fabaceae	Herbaceous	taproot	Perennial	Perennial_Herbaceous	Glomus versiforme	Glomus versiforme	Glomus	Glomeraceae	rhizophilic	Single	Rhiztonia solani	Fungi	Root	Shoot dry biomass			3	9.46	0.946	8.16	0.816	2.8	0.28	13.4	1.34
English	434	95	Effect of?endomycorrhiza fungi Glomus spp. on?induction of?resistance in?potato plants against?Rhizoctonia solani			<0.5	10	3.16227766	Solanum tuberosum	Solanaceae	No_Fabaceae	Herbaceous	taproot	Perennial	Perennial_Herbaceous	Glomus mosseae	Funneliformis mosseae	Funneliformis	Glomeraceae	rhizophilic	Single	Rhiztonia solani	Fungi	Root	Shoot dry biomass			3	9.46	0.946	12.2	1.22	2.8	0.28	16.2	1.62
English	435	95	Effect of?endomycorrhiza fungi Glomus spp. on?induction of?resistance in?potato plants against?Rhizoctonia solani			<0.5	10	3.16227766	Solanum tuberosum	Solanaceae	No_Fabaceae	Herbaceous	taproot	Perennial	Perennial_Herbaceous	Glomus hoi	Glomus hoi	Glomus	Glomeraceae	rhizophilic	Single	Rhiztonia solani	Fungi	Root	Shoot dry biomass			3	9.46	0.946	15.53	1.553	2.8	0.28	18.9	1.89
English	436	95	Effect of?endomycorrhiza fungi Glomus spp. on?induction of?resistance in?potato plants against?Rhizoctonia solani			<0.5	10	3.16227766	Solanum tuberosum	Solanaceae	No_Fabaceae	Herbaceous	taproot	Perennial	Perennial_Herbaceous	Mixed			Glomeraceae	rhizophilic	Mixed	Rhiztonia solani	Fungi	Root	Shoot dry biomass			3	9.46	0.946	18.9	1.89	2.8	0.28	16.7	1.67
English	437	95	Effect of?endomycorrhiza fungi Glomus spp. on?induction of?resistance in?potato plants against?Rhizoctonia solani			<0.5	10	3.16227766	Solanum tuberosum	Solanaceae	No_Fabaceae	Herbaceous	taproot	Perennial	Perennial_Herbaceous	Glomus intraradices	Rhizophagus intraradices	Rhizophagus	Glomeraceae	rhizophilic	Single	Rhiztonia solani	Fungi	Root	Root dry biomass			3	4.43	0.443	9.8	0.98	1.7	0.17	9.53	0.953
English	438	95	Effect of?endomycorrhiza fungi Glomus spp. on?induction of?resistance in?potato plants against?Rhizoctonia solani			<0.5	10	3.16227766	Solanum tuberosum	Solanaceae	No_Fabaceae	Herbaceous	taproot	Perennial	Perennial_Herbaceous	Glomus fasciculatum	Rhizophagus fasciculatus	Rhizophagus	Glomeraceae	rhizophilic	Single	Rhiztonia solani	Fungi	Root	Root dry biomass			3	4.43	0.443	9.46	0.946	1.7	0.17	7.06	0.706
English	439	95	Effect of?endomycorrhiza fungi Glomus spp. on?induction of?resistance in?potato plants against?Rhizoctonia solani			<0.5	10	3.16227766	Solanum tuberosum	Solanaceae	No_Fabaceae	Herbaceous	taproot	Perennial	Perennial_Herbaceous	Glomus versiforme	Glomus versiforme	Glomus	Glomeraceae	rhizophilic	Single	Rhiztonia solani	Fungi	Root	Root dry biomass			3	4.43	0.443	9.73	0.973	1.7	0.17	9.76	0.976
English	440	95	Effect of?endomycorrhiza fungi Glomus spp. on?induction of?resistance in?potato plants against?Rhizoctonia solani			<0.5	10	3.16227766	Solanum tuberosum	Solanaceae	No_Fabaceae	Herbaceous	taproot	Perennial	Perennial_Herbaceous	Glomus mosseae	Funneliformis mosseae	Funneliformis	Glomeraceae	rhizophilic	Single	Rhiztonia solani	Fungi	Root	Root dry biomass			3	4.43	0.443	11.2	1.12	1.7	0.17	9.2	0.92
English	441	95	Effect of?endomycorrhiza fungi Glomus spp. on?induction of?resistance in?potato plants against?Rhizoctonia solani			<0.5	10	3.16227766	Solanum tuberosum	Solanaceae	No_Fabaceae	Herbaceous	taproot	Perennial	Perennial_Herbaceous	Glomus hoi	Glomus hoi	Glomus	Glomeraceae	rhizophilic	Single	Rhiztonia solani	Fungi	Root	Root dry biomass			3	4.43	0.443	11.9	1.19	1.7	0.17	10.7	1.07
English	442	95	Effect of?endomycorrhiza fungi Glomus spp. on?induction of?resistance in?potato plants against?Rhizoctonia solani			<0.5	10	3.16227766	Solanum tuberosum	Solanaceae	No_Fabaceae	Herbaceous	taproot	Perennial	Perennial_Herbaceous	Mixed			Glomeraceae	rhizophilic	Mixed	Rhiztonia solani	Fungi	Root	Root dry biomass			3	4.43	0.443	14.66	1.466	1.7	0.17	12.66	1.266
English	443	95	Effect of?endomycorrhiza fungi Glomus spp. on?induction of?resistance in?potato plants against?Rhizoctonia solani			<0.5	10	3.16227766	Solanum tuberosum	Solanaceae	No_Fabaceae	Herbaceous	taproot	Perennial	Perennial_Herbaceous	Glomus intraradices	Rhizophagus intraradices	Rhizophagus	Glomeraceae	rhizophilic	Single	Rhiztonia solani	Fungi	Root	Total dry biomass			3	13.89	1.389	21.3	2.13	4.5	0.45	11.03	1.103
English	444	95	Effect of?endomycorrhiza fungi Glomus spp. on?induction of?resistance in?potato plants against?Rhizoctonia solani			<0.5	10	3.16227766	Solanum tuberosum	Solanaceae	No_Fabaceae	Herbaceous	taproot	Perennial	Perennial_Herbaceous	Glomus fasciculatum	Rhizophagus fasciculatus	Rhizophagus	Glomeraceae	rhizophilic	Single	Rhiztonia solani	Fungi	Root	Total dry biomass			3	13.89	1.389	22.99	2.299	4.5	0.45	23.02	2.302
English	445	95	Effect of?endomycorrhiza fungi Glomus spp. on?induction of?resistance in?potato plants against?Rhizoctonia solani			<0.5	10	3.16227766	Solanum tuberosum	Solanaceae	No_Fabaceae	Herbaceous	taproot	Perennial	Perennial_Herbaceous	Glomus versiforme	Glomus versiforme	Glomus	Glomeraceae	rhizophilic	Single	Rhiztonia solani	Fungi	Root	Total dry biomass			3	13.89	1.389	17.89	1.789	4.5	0.45	23.16	2.316
English	446	95	Effect of?endomycorrhiza fungi Glomus spp. on?induction of?resistance in?potato plants against?Rhizoctonia solani			<0.5	10	3.16227766	Solanum tuberosum	Solanaceae	No_Fabaceae	Herbaceous	taproot	Perennial	Perennial_Herbaceous	Glomus mosseae	Funneliformis mosseae	Funneliformis	Glomeraceae	rhizophilic	Single	Rhiztonia solani	Fungi	Root	Total dry biomass			3	13.89	1.389	23.4	2.34	4.5	0.45	25.4	2.54
English	447	95	Effect of?endomycorrhiza fungi Glomus spp. on?induction of?resistance in?potato plants against?Rhizoctonia solani			<0.5	10	3.16227766	Solanum tuberosum	Solanaceae	No_Fabaceae	Herbaceous	taproot	Perennial	Perennial_Herbaceous	Glomus hoi	Glomus hoi	Glomus	Glomeraceae	rhizophilic	Single	Rhiztonia solani	Fungi	Root	Total dry biomass			3	13.89	1.389	27.43	2.743	4.5	0.45	29.6	2.96
English	448	95	Effect of?endomycorrhiza fungi Glomus spp. on?induction of?resistance in?potato plants against?Rhizoctonia solani			<0.5	10	3.16227766	Solanum tuberosum	Solanaceae	No_Fabaceae	Herbaceous	taproot	Perennial	Perennial_Herbaceous	Mixed			Glomeraceae	rhizophilic	Mixed	Rhiztonia solani	Fungi	Root	Total dry biomass			3	13.89	1.389	33.56	3.356	4.5	0.45	29.36	2.936
English	449	96	Effects and Mechanisms of Symbiotic Microbial Combination Agents to Control Tomato Fusarium Crown and Root Rot Disease	6		>0.5	35	5.916079783	Solanum lycopersicum	Solanaceae	No_Fabaceae	Herbaceous	taproot	Annual	Annual_Herbaceous	Funneliformis mosseae	Funneliformis mosseae	Funneliformis	Glomeraceae	rhizophilic	Single	Fusarium oxysporum	Fungi	Root	Shoot dry biomass	84.9	70.4	5	26.7	2.906888371	35.2	2.459674775	28.6	2.906888371	33.5	4.024922359
English	450	96	Effects and Mechanisms of Symbiotic Microbial Combination Agents to Control Tomato Fusarium Crown and Root Rot Disease	6		>0.5	35	5.916079783	Solanum lycopersicum	Solanaceae	No_Fabaceae	Herbaceous	taproot	Annual	Annual_Herbaceous	Funneliformis mosseae	Funneliformis mosseae	Funneliformis	Glomeraceae	rhizophilic	Single	Fusarium oxysporum	Fungi	Root	Root dry biomass	84.9	70.4	5	4.2	0.447213595	4.6	0.447213595	4.8	0.447213595	3.2	0.223606798
English	451	96	Effects and Mechanisms of Symbiotic Microbial Combination Agents to Control Tomato Fusarium Crown and Root Rot Disease	6		>0.5	35	5.916079783	Solanum lycopersicum	Solanaceae	No_Fabaceae	Herbaceous	taproot	Annual	Annual_Herbaceous	Funneliformis mosseae	Funneliformis mosseae	Funneliformis	Glomeraceae	rhizophilic	Single	Fusarium oxysporum	Fungi	Root	Total dry biomass	84.9	70.4	5	30.9	3.354101966	39.8	2.906888371	33.4	3.354101966	36.7	4.248529157
English	452	96	Effects and Mechanisms of Symbiotic Microbial Combination Agents to Control Tomato Fusarium Crown and Root Rot Disease	6		>0.5	35	5.916079783	Solanum lycopersicum	Solanaceae	No_Fabaceae	Herbaceous	taproot	Annual	Annual_Herbaceous	Rhizophagus intraradices	Rhizophagus intraradices	Rhizophagus	Glomeraceae	rhizophilic	Single	Fusarium oxysporum	Fungi	Root	Shoot dry biomass	88.4	73.5	5	26.7	2.906888371	36.5	4.024922359	28.6	2.906888371	42.4	4.024922359
English	453	96	Effects and Mechanisms of Symbiotic Microbial Combination Agents to Control Tomato Fusarium Crown and Root Rot Disease	6		>0.5	35	5.916079783	Solanum lycopersicum	Solanaceae	No_Fabaceae	Herbaceous	taproot	Annual	Annual_Herbaceous	Rhizophagus intraradices	Rhizophagus intraradices	Rhizophagus	Glomeraceae	rhizophilic	Single	Fusarium oxysporum	Fungi	Root	Root dry biomass	88.4	73.5	5	4.2	0.447213595	4.5	0.894427191	4.8	0.447213595	4.1	0.447213595
English	454	96	Effects and Mechanisms of Symbiotic Microbial Combination Agents to Control Tomato Fusarium Crown and Root Rot Disease	6		>0.5	35	5.916079783	Solanum lycopersicum	Solanaceae	No_Fabaceae	Herbaceous	taproot	Annual	Annual_Herbaceous	Rhizophagus intraradices	Rhizophagus intraradices	Rhizophagus	Glomeraceae	rhizophilic	Single	Fusarium oxysporum	Fungi	Root	Total dry biomass	88.4	73.5	5	30.9	3.354101966	41	4.91934955	33.4	3.354101966	46.5	4.472135955
English	455	97	Effects of Arbuscular Mycorrhizal Colonization on Microbial Community in Rhizosphere Soil and Fusarium Wilt Disease in Tomato	5.9	19.1	<0.5	28	5.291502622	Lycopersicum esculentum	Solanaceae	No_Fabaceae	Herbaceous	fibrous	Annual	Annual_Herbaceous	Glomus etunicatium	Claroideoglomus etunicatum	Claroideoglomus	Claroideoglomeraceae	rhizophilic	Single	Fusarium	Fungi	Root	Shoot fresh biomass	76.6	48.9	4	42.2073014	4.277280813	48.10084493	9.28830227	44.13841504	6.78221747	46.4708588	4.339947673
English	456	97	Effects of Arbuscular Mycorrhizal Colonization on Microbial Community in Rhizosphere Soil and Fusarium Wilt Disease in Tomato	5.9	19.1	<0.5	28	5.291502622	Lycopersicum esculentum	Solanaceae	No_Fabaceae	Herbaceous	fibrous	Annual	Annual_Herbaceous	Glomus etunicatium	Claroideoglomus etunicatum	Claroideoglomus	Claroideoglomeraceae	rhizophilic	Single	Fusarium	Fungi	Root	Root fresh biomass	76.6	48.9	4	8.564026044	1.709304926	11.21737176	1.894109324	8.570286524	4.213403749	11.19292718	2.228955779
English	457	97	Effects of Arbuscular Mycorrhizal Colonization on Microbial Community in Rhizosphere Soil and Fusarium Wilt Disease in Tomato	5.9	19.1	<0.5	28	5.291502622	Lycopersicum esculentum	Solanaceae	No_Fabaceae	Herbaceous	fibrous	Annual	Annual_Herbaceous	Glomus etunicatium	Claroideoglomus etunicatum	Claroideoglomus	Claroideoglomeraceae	rhizophilic	Single	Fusarium	Fungi	Root	Total fresh biomass	76.6	48.9	4	50.77132744	5.986585739	59.31821668	11.18241159	52.70870157	10.99562122	57.66378599	6.568903452
English	458	98	Effects of arbuscular mycorrhizal fungi on resistance to Phytophthora parasitica of citrus seedlings and on growth of Thai honey tangerine scions on citrus rootstocks			<0.5	30	5.477225575	Citrus reticulata	Rutaceae	No_Fabaceae	Woody	taproot	Perennial	Woody	Mixed			Mixed	Mixed	Mixed	Phytophthora parasitica	Oomycete	Shoot	Shoot dry biomass	69.1	71.4	4	0.6	0.2	0.6	0.6	0.6	0.8	1.4	2.2
English	459	98	Effects of arbuscular mycorrhizal fungi on resistance to Phytophthora parasitica of citrus seedlings and on growth of Thai honey tangerine scions on citrus rootstocks			<0.5	30	5.477225575	Sainamphueng tangerine	Rutaceae	No_Fabaceae	Woody	taproot	Perennial	Woody	Mixed			Mixed	Mixed	Mixed	Phytophthora parasitica	Oomycete	Shoot	Shoot dry biomass	47	49	4	0.7	0.4	1.4	0.8	1.1	2	1.9	2
English	460	98	Effects of arbuscular mycorrhizal fungi on resistance to Phytophthora parasitica of citrus seedlings and on growth of Thai honey tangerine scions on citrus rootstocks			<0.5	30	5.477225575	Citrus aurantifolia	Rutaceae	No_Fabaceae	Woody	taproot	Perennial	Woody	Mixed			Mixed	Mixed	Mixed	Phytophthora parasitica	Oomycete	Shoot	Shoot dry biomass	64.5	72.5	4	0.8	1	5	4	0.8	1.4	2.8	2.8
English	461	98	Effects of arbuscular mycorrhizal fungi on resistance to Phytophthora parasitica of citrus seedlings and on growth of Thai honey tangerine scions on citrus rootstocks			<0.5	30	5.477225575	Citrus grandis	Rutaceae	No_Fabaceae	Woody	taproot	Perennial	Woody	Mixed			Mixed	Mixed	Mixed	Phytophthora parasitica	Oomycete	Shoot	Shoot dry biomass	74.8	83.7	4	1.6	2	4.3	4.6	1.2	1.4	1.4	1.2
English	462	98	Effects of arbuscular mycorrhizal fungi on resistance to Phytophthora parasitica of citrus seedlings and on growth of Thai honey tangerine scions on citrus rootstocks			<0.5	30	5.477225575	Citrus paradisi ��Poncirus trifoliata	Rutaceae	No_Fabaceae	Woody	taproot	Perennial	Woody	Mixed			Mixed	Mixed	Mixed	Phytophthora parasitica	Oomycete	Shoot	Shoot dry biomass	86.7	88.8	4	1.8	2.2	7	6.8	1.5	1.6	4.8	7
English	463	98	Effects of arbuscular mycorrhizal fungi on resistance to Phytophthora parasitica of citrus seedlings and on growth of Thai honey tangerine scions on citrus rootstocks			<0.5	30	5.477225575	Citrus sinensis ��Poncirus trifoliata	Rutaceae	No_Fabaceae	Woody	taproot	Perennial	Woody	Mixed			Mixed	Mixed	Mixed	Phytophthora parasitica	Oomycete	Shoot	Shoot dry biomass	72.1	71	4	0.6	1	3.3	4.2	1	0.6	2.3	0.6
English	464	98	Effects of arbuscular mycorrhizal fungi on resistance to Phytophthora parasitica of citrus seedlings and on growth of Thai honey tangerine scions on citrus rootstocks			<0.5	30	5.477225575	Citrus reticulata	Rutaceae	No_Fabaceae	Woody	taproot	Perennial	Woody	Mixed			Mixed	Mixed	Mixed	Phytophthora parasitica	Oomycete	Shoot	Root dry biomass	69.1	71.4	4	0.4	0.4	0.8	0.6	0.5	0.4	1.6	2.4
English	465	98	Effects of arbuscular mycorrhizal fungi on resistance to Phytophthora parasitica of citrus seedlings and on growth of Thai honey tangerine scions on citrus rootstocks			<0.5	30	5.477225575	Sainamphueng tangerine	Rutaceae	No_Fabaceae	Woody	taproot	Perennial	Woody	Mixed			Mixed	Mixed	Mixed	Phytophthora parasitica	Oomycete	Shoot	Root dry biomass	47	49	4	1.1	0.6	1.1	1	1.1	1.6	1.3	1.8
English	466	98	Effects of arbuscular mycorrhizal fungi on resistance to Phytophthora parasitica of citrus seedlings and on growth of Thai honey tangerine scions on citrus rootstocks			<0.5	30	5.477225575	Citrus aurantifolia	Rutaceae	No_Fabaceae	Woody	taproot	Perennial	Woody	Mixed			Mixed	Mixed	Mixed	Phytophthora parasitica	Oomycete	Shoot	Root dry biomass	64.5	72.5	4	1.4	0.6	3.4	2.4	1	1.4	2.2	1.6
English	467	98	Effects of arbuscular mycorrhizal fungi on resistance to Phytophthora parasitica of citrus seedlings and on growth of Thai honey tangerine scions on citrus rootstocks			<0.5	30	5.477225575	Citrus grandis	Rutaceae	No_Fabaceae	Woody	taproot	Perennial	Woody	Mixed			Mixed	Mixed	Mixed	Phytophthora parasitica	Oomycete	Shoot	Root dry biomass	74.8	83.7	4	1.4	1	3.1	3	1.2	1.4	2.1	0.8
English	468	98	Effects of arbuscular mycorrhizal fungi on resistance to Phytophthora parasitica of citrus seedlings and on growth of Thai honey tangerine scions on citrus rootstocks			<0.5	30	5.477225575	Citrus paradisi ��Poncirus trifoliata	Rutaceae	No_Fabaceae	Woody	taproot	Perennial	Woody	Mixed			Mixed	Mixed	Mixed	Phytophthora parasitica	Oomycete	Shoot	Root dry biomass	86.7	88.8	4	2.3	1.6	5	5	2	0.4	3.5	2.6
English	469	98	Effects of arbuscular mycorrhizal fungi on resistance to Phytophthora parasitica of citrus seedlings and on growth of Thai honey tangerine scions on citrus rootstocks			<0.5	30	5.477225575	Citrus sinensis ��Poncirus trifoliata	Rutaceae	No_Fabaceae	Woody	taproot	Perennial	Woody	Mixed			Mixed	Mixed	Mixed	Phytophthora parasitica	Oomycete	Shoot	Root dry biomass	72.1	71	4	1.2	1	2.3	1.6	1.7	1.8	1.9	0.6
English	470	98	Effects of arbuscular mycorrhizal fungi on resistance to Phytophthora parasitica of citrus seedlings and on growth of Thai honey tangerine scions on citrus rootstocks			<0.5	30	5.477225575	Citrus reticulata	Rutaceae	No_Fabaceae	Woody	taproot	Perennial	Woody	Mixed			Mixed	Mixed	Mixed	Phytophthora parasitica	Oomycete	Shoot	Total dry biomass	69.1	71.4	4	1	0.6	1.4	1.2	1.1	1.2	3	4.6
English	471	98	Effects of arbuscular mycorrhizal fungi on resistance to Phytophthora parasitica of citrus seedlings and on growth of Thai honey tangerine scions on citrus rootstocks			<0.5	30	5.477225575	Sainamphueng tangerine	Rutaceae	No_Fabaceae	Woody	taproot	Perennial	Woody	Mixed			Mixed	Mixed	Mixed	Phytophthora parasitica	Oomycete	Shoot	Total dry biomass	47	49	4	1.8	1	2.5	1.8	2.2	3.6	3.2	3.8
English	472	98	Effects of arbuscular mycorrhizal fungi on resistance to Phytophthora parasitica of citrus seedlings and on growth of Thai honey tangerine scions on citrus rootstocks			<0.5	30	5.477225575	Citrus aurantifolia	Rutaceae	No_Fabaceae	Woody	taproot	Perennial	Woody	Mixed			Mixed	Mixed	Mixed	Phytophthora parasitica	Oomycete	Shoot	Total dry biomass	64.5	72.5	4	2.2	1.6	8.4	6.4	1.8	2.8	5	4.4
English	473	98	Effects of arbuscular mycorrhizal fungi on resistance to Phytophthora parasitica of citrus seedlings and on growth of Thai honey tangerine scions on citrus rootstocks			<0.5	30	5.477225575	Citrus grandis	Rutaceae	No_Fabaceae	Woody	taproot	Perennial	Woody	Mixed			Mixed	Mixed	Mixed	Phytophthora parasitica	Oomycete	Shoot	Total dry biomass	74.8	83.7	4	3	3	7.4	7.6	2.4	2.8	3.5	2
English	474	98	Effects of arbuscular mycorrhizal fungi on resistance to Phytophthora parasitica of citrus seedlings and on growth of Thai honey tangerine scions on citrus rootstocks			<0.5	30	5.477225575	Citrus paradisi ��Poncirus trifoliata	Rutaceae	No_Fabaceae	Woody	taproot	Perennial	Woody	Mixed			Mixed	Mixed	Mixed	Phytophthora parasitica	Oomycete	Shoot	Total dry biomass	86.7	88.8	4	4.1	3.8	12	11.8	3.5	2	8.3	9.6
English	475	98	Effects of arbuscular mycorrhizal fungi on resistance to Phytophthora parasitica of citrus seedlings and on growth of Thai honey tangerine scions on citrus rootstocks			<0.5	30	5.477225575	Citrus sinensis ��Poncirus trifoliata	Rutaceae	No_Fabaceae	Woody	taproot	Perennial	Woody	Mixed			Mixed	Mixed	Mixed	Phytophthora parasitica	Oomycete	Shoot	Total dry biomass	72.1	71	4	1.8	2	5.6	5.8	2.7	2.4	4.2	1.2
English	476	99	Effects of dual inoculation of AMF and rhizobium on alfalfa (Medicago sativa) root rot caused by Microdochium tabacinum			>0.5	21	4.582575695	Medicago sativa	Fabaceae	Fabaceae	Herbaceous	taproot	Perennial	Perennial_Herbaceous	Funneliformis mosseae	Funneliformis mosseae	Funneliformis	Glomeraceae	rhizophilic	Single	Microdochium tabacinum	Fungi	Root	Shoot dry biomass	81.6	76	4	0.341582124	0.264406901	1.941202591	0.144165359	0.344984045	0.053428851	1.867884548	0.141164109
English	477	99	Effects of dual inoculation of AMF and rhizobium on alfalfa (Medicago sativa) root rot caused by Microdochium tabacinum			>0.5	21	4.582575695	Medicago sativa	Fabaceae	Fabaceae	Herbaceous	taproot	Perennial	Perennial_Herbaceous	Glomus tortuosum	Glomus tortuosum	Glomus	Glomeraceae	rhizophilic	Single	Microdochium tabacinum	Fungi	Root	Shoot dry biomass	74.1	70	4	0.341582124	0.264406901	1.871317968	0.503615799	0.344984045	0.053428851	1.821822547	0.107071421
English	478	99	Effects of dual inoculation of AMF and rhizobium on alfalfa (Medicago sativa) root rot caused by Microdochium tabacinum			>0.5	21	4.582575695	Medicago sativa	Fabaceae	Fabaceae	Herbaceous	taproot	Perennial	Perennial_Herbaceous	Mixed		Glomus	Glomeraceae	rhizophilic	Mixed	Microdochium tabacinum	Fungi	Root	Shoot dry biomass	80.15	74.5	4	0.341582124	0.264406901	1.889564332	0.067683018	0.344984045	0.053428851	1.829309149	0.123895682
English	479	99	Effects of dual inoculation of AMF and rhizobium on alfalfa (Medicago sativa) root rot caused by Microdochium tabacinum			>0.5	21	4.582575695	Medicago sativa	Fabaceae	Fabaceae	Herbaceous	taproot	Perennial	Perennial_Herbaceous	Funneliformis mosseae	Funneliformis mosseae	Funneliformis	Glomeraceae	rhizophilic	Single	Microdochium tabacinum	Fungi	Root	Root dry biomass	81.6	76	4	0.123748248	0.044726285	1.308007452	0.366329076	0.081840439	0.023786809	0.680633461	0.269034812
English	480	99	Effects of dual inoculation of AMF and rhizobium on alfalfa (Medicago sativa) root rot caused by Microdochium tabacinum			>0.5	21	4.582575695	Medicago sativa	Fabaceae	Fabaceae	Herbaceous	taproot	Perennial	Perennial_Herbaceous	Glomus tortuosum	Glomus tortuosum	Glomus	Glomeraceae	rhizophilic	Single	Microdochium tabacinum	Fungi	Root	Root dry biomass	74.1	70	4	0.123748248	0.044726285	1.219112614	0.267539418	0.081840439	0.023786809	0.56494507	0.248792526
English	481	99	Effects of dual inoculation of AMF and rhizobium on alfalfa (Medicago sativa) root rot caused by Microdochium tabacinum			>0.5	21	4.582575695	Medicago sativa	Fabaceae	Fabaceae	Herbaceous	taproot	Perennial	Perennial_Herbaceous	Mixed		Glomus	Glomeraceae	rhizophilic	Mixed	Microdochium tabacinum	Fungi	Root	Root dry biomass	80.15	74.5	4	0.123748248	0.044726285	1.178685706	0.463737652	0.081840439	0.023786809	0.596911656	0.167321426
English	482	99	Effects of dual inoculation of AMF and rhizobium on alfalfa (Medicago sativa) root rot caused by Microdochium tabacinum			>0.5	21	4.582575695	Medicago sativa	Fabaceae	Fabaceae	Herbaceous	taproot	Perennial	Perennial_Herbaceous	Funneliformis mosseae	Funneliformis mosseae	Funneliformis	Glomeraceae	rhizophilic	Single	Microdochium tabacinum	Fungi	Root	Total dry biomass	81.6	76	4	0.465330371	0.309133186	3.249210043	0.510494435	0.426824484	0.077215659	2.54851801	0.410198921
English	483	99	Effects of dual inoculation of AMF and rhizobium on alfalfa (Medicago sativa) root rot caused by Microdochium tabacinum			>0.5	21	4.582575695	Medicago sativa	Fabaceae	Fabaceae	Herbaceous	taproot	Perennial	Perennial_Herbaceous	Glomus tortuosum	Glomus tortuosum	Glomus	Glomeraceae	rhizophilic	Single	Microdochium tabacinum	Fungi	Root	Total dry biomass	74.1	70	4	0.465330371	0.309133186	3.090430582	0.771155217	0.426824484	0.077215659	2.386767617	0.355863947
English	484	99	Effects of dual inoculation of AMF and rhizobium on alfalfa (Medicago sativa) root rot caused by Microdochium tabacinum			>0.5	21	4.582575695	Medicago sativa	Fabaceae	Fabaceae	Herbaceous	taproot	Perennial	Perennial_Herbaceous	Mixed		Glomus	Glomeraceae	rhizophilic	Mixed	Microdochium tabacinum	Fungi	Root	Total dry biomass	80.15	74.5	4	0.465330371	0.309133186	3.068250038	0.531420669	0.426824484	0.077215659	2.426220805	0.291217109
English	485	100	Effects of humic acid, whey and arbuscular mycorrhizal fungi (AMF) applications on seedling growth and Fusarium wilt in zucchini (Cucurbita pepo L.)			>0.5	18	4.242640687	Cucurbita pepo	Cucurbitaceae	No_Fabaceae	Herbaceous	fibrous	Annual	Annual_Herbaceous	Gigaspora margarita	Gigaspora margarita	Gigaspora	Gigasporaceae	edaphophilic	Single	Fusarium oxysporum	Fungi	Root	Shoot fresh biomass	25.28	60.06	3	2.72	0.272	4.42	0.442	2.4	0.24	4.2	0.42
English	486	100	Effects of humic acid, whey and arbuscular mycorrhizal fungi (AMF) applications on seedling growth and Fusarium wilt in zucchini (Cucurbita pepo L.)			>0.5	18	4.242640687	Cucurbita pepo	Cucurbitaceae	No_Fabaceae	Herbaceous	fibrous	Annual	Annual_Herbaceous	Gigaspora margarita	Gigaspora margarita	Gigaspora	Gigasporaceae	edaphophilic	Single	Fusarium oxysporum	Fungi	Root	Root fresh biomass	25.28	60.06	3	0.56	0.056	0.73	0.073	0.49	0.049	0.61	0.061
English	487	100	Effects of humic acid, whey and arbuscular mycorrhizal fungi (AMF) applications on seedling growth and Fusarium wilt in zucchini (Cucurbita pepo L.)			>0.5	18	4.242640687	Cucurbita pepo	Cucurbitaceae	No_Fabaceae	Herbaceous	fibrous	Annual	Annual_Herbaceous	Gigaspora margarita	Gigaspora margarita	Gigaspora	Gigasporaceae	edaphophilic	Single	Fusarium oxysporum	Fungi	Root	Total fresh biomass	25.28	60.06	3	3.28	0.328	5.15	0.515	2.89	0.289	4.81	0.481
English	488	101	Effects of three Glomus species as biocontrol agents against Verticillium-induced wilt in cotton			>0.5	60	7.745966692	Gossypium spp.	Malvaceae	No_Fabaceae	Herbaceous	taproot	Annual	Annual_Herbaceous	Glomus etunicatium	Claroideoglomus etunicatum	Claroideoglomus	Claroideoglomeraceae	rhizophilic	Single	Verticillium dahliae	Fungi	Root	Shoot fresh biomass	74.4	55.3	3	2.01	0.201	3.84	0.384	1.4	0.14	3.3	0.33
English	489	101	Effects of three Glomus species as biocontrol agents against Verticillium-induced wilt in cotton			>0.5	60	7.745966692	Gossypium spp.	Malvaceae	No_Fabaceae	Herbaceous	taproot	Annual	Annual_Herbaceous	Glomus intraradices	Rhizophagus intraradices	Rhizophagus	Glomeraceae	rhizophilic	Single	Verticillium dahliae	Fungi	Root	Shoot fresh biomass	69.4	44.8	3	2.01	0.201	3.24	0.324	1.4	0.14	2.51	0.251
English	490	101	Effects of three Glomus species as biocontrol agents against Verticillium-induced wilt in cotton			>0.5	60	7.745966692	Gossypium spp.	Malvaceae	No_Fabaceae	Herbaceous	taproot	Annual	Annual_Herbaceous	Glomus versiforme	Glomus versiforme	Glomus	Glomeraceae	rhizophilic	Single	Verticillium dahliae	Fungi	Root	Shoot fresh biomass	78	46.3	3	2.01	0.201	4.04	0.404	1.4	0.14	2.01	0.201
English	491	101	Effects of three Glomus species as biocontrol agents against Verticillium-induced wilt in cotton			>0.5	60	7.745966692	Gossypium spp.	Malvaceae	No_Fabaceae	Herbaceous	taproot	Annual	Annual_Herbaceous	Glomus etunicatium	Claroideoglomus etunicatum	Claroideoglomus	Claroideoglomeraceae	rhizophilic	Single	Verticillium dahliae	Fungi	Root	Root fresh biomass	74.4	55.3	3	0.464	0.0464	1.142	0.1142	0.354	0.0354	0.662	0.0662
English	492	101	Effects of three Glomus species as biocontrol agents against Verticillium-induced wilt in cotton			>0.5	60	7.745966692	Gossypium spp.	Malvaceae	No_Fabaceae	Herbaceous	taproot	Annual	Annual_Herbaceous	Glomus intraradices	Rhizophagus intraradices	Rhizophagus	Glomeraceae	rhizophilic	Single	Verticillium dahliae	Fungi	Root	Root fresh biomass	69.4	44.8	3	0.464	0.0464	0.743	0.0743	0.354	0.0354	0.699	0.0699
English	493	101	Effects of three Glomus species as biocontrol agents against Verticillium-induced wilt in cotton			>0.5	60	7.745966692	Gossypium spp.	Malvaceae	No_Fabaceae	Herbaceous	taproot	Annual	Annual_Herbaceous	Glomus versiforme	Glomus versiforme	Glomus	Glomeraceae	rhizophilic	Single	Verticillium dahliae	Fungi	Root	Root fresh biomass	78	46.3	3	0.464	0.0464	0.971	0.0971	0.354	0.0354	0.393	0.0393
English	494	101	Effects of three Glomus species as biocontrol agents against Verticillium-induced wilt in cotton			>0.5	60	7.745966692	Gossypium spp.	Malvaceae	No_Fabaceae	Herbaceous	taproot	Annual	Annual_Herbaceous	Glomus etunicatium	Claroideoglomus etunicatum	Claroideoglomus	Claroideoglomeraceae	rhizophilic	Single	Verticillium dahliae	Fungi	Root	Total fresh biomass	74.4	55.3	3	2.474	0.2474	4.982	0.4982	1.754	0.1754	3.962	0.3962
English	495	101	Effects of three Glomus species as biocontrol agents against Verticillium-induced wilt in cotton			>0.5	60	7.745966692	Gossypium spp.	Malvaceae	No_Fabaceae	Herbaceous	taproot	Annual	Annual_Herbaceous	Glomus intraradices	Rhizophagus intraradices	Rhizophagus	Glomeraceae	rhizophilic	Single	Verticillium dahliae	Fungi	Root	Total fresh biomass	69.4	44.8	3	2.474	0.2474	3.983	0.3983	1.754	0.1754	3.209	0.3209
English	496	101	Effects of three Glomus species as biocontrol agents against Verticillium-induced wilt in cotton			>0.5	60	7.745966692	Gossypium spp.	Malvaceae	No_Fabaceae	Herbaceous	taproot	Annual	Annual_Herbaceous	Glomus versiforme	Glomus versiforme	Glomus	Glomeraceae	rhizophilic	Single	Verticillium dahliae	Fungi	Root	Total fresh biomass	78	46.3	3	2.474	0.2474	5.011	0.5011	1.754	0.1754	2.403	0.2403
English	497	102	Evaluation of Glomus mosseae as Biocontrol Agents against Rhizoctonia solani on Tomato			>0.5	30	5.477225575	Lycopersicum esculentum	Solanaceae	No_Fabaceae	Herbaceous	fibrous	Annual	Annual_Herbaceous	Glomus mosseae	Funneliformis mosseae	Funneliformis	Glomeraceae	rhizophilic	Single	Rhizoctonia solani	Fungi	Root	Total fresh biomass			4	407.5	40.75	351.9	35.19	213.6	21.36	340.3	34.03
English	498	102	Evaluation of Glomus mosseae as Biocontrol Agents against Rhizoctonia solani on Tomato			>0.5	30	5.477225575	Lycopersicum esculentum	Solanaceae	No_Fabaceae	Herbaceous	fibrous	Annual	Annual_Herbaceous	Glomus mosseae	Funneliformis mosseae	Funneliformis	Glomeraceae	rhizophilic	Single	Rhizoctonia solani	Fungi	Root	Total dry biomass			4	82	8.2	70.4	7.04	41.9	4.19	70	7
English	499	103	Glomus mosseae bioprotection against aster yellows phytoplasma (16srI-B) and Spiroplasma citri infection in Madagascar periwinkle	6.5		>0.5	30	5.477225575	Catharanthus roseus	Apocynaceae	No_Fabaceae	Herbaceous	taproot	Annual	Annual_Herbaceous	Glomus mosseae	Funneliformis mosseae	Funneliformis	Glomeraceae	rhizophilic	Single	phytoplasma	Bacteria	Shoot	Shoot dry biomass	88.1	63.8	4	3	0.16	4.46	0.28	2.54	0.38	3.1	0.14
English	500	103	Glomus mosseae bioprotection against aster yellows phytoplasma (16srI-B) and Spiroplasma citri infection in Madagascar periwinkle	6.5		>0.5	30	5.477225575	Catharanthus roseus	Apocynaceae	No_Fabaceae	Herbaceous	taproot	Annual	Annual_Herbaceous	Glomus mosseae	Funneliformis mosseae	Funneliformis	Glomeraceae	rhizophilic	Single	Spiroplasma citri	Bacteria	Shoot	Shoot dry biomass	88.1	55.9	4	3	0.16	4.46	0.28	2.62	0.34	2.44	0.42
English	501	103	Glomus mosseae bioprotection against aster yellows phytoplasma (16srI-B) and Spiroplasma citri infection in Madagascar periwinkle	6.5		>0.5	30	5.477225575	Catharanthus roseus	Apocynaceae	No_Fabaceae	Herbaceous	taproot	Annual	Annual_Herbaceous	Glomus mosseae	Funneliformis mosseae	Funneliformis	Glomeraceae	rhizophilic	Single	phytoplasma	Bacteria	Shoot	Root dry biomass	88.1	63.8	4	2.16	0.12	3.12	0.1	1.52	0.18	2.08	0.6
English	502	103	Glomus mosseae bioprotection against aster yellows phytoplasma (16srI-B) and Spiroplasma citri infection in Madagascar periwinkle	6.5		>0.5	30	5.477225575	Catharanthus roseus	Apocynaceae	No_Fabaceae	Herbaceous	taproot	Annual	Annual_Herbaceous	Glomus mosseae	Funneliformis mosseae	Funneliformis	Glomeraceae	rhizophilic	Single	Spiroplasma citri	Bacteria	Shoot	Root dry biomass	88.1	55.9	4	2.16	0.12	3.12	0.1	1.22	0.06	0.84	0.24
English	503	103	Glomus mosseae bioprotection against aster yellows phytoplasma (16srI-B) and Spiroplasma citri infection in Madagascar periwinkle	6.5		>0.5	30	5.477225575	Catharanthus roseus	Apocynaceae	No_Fabaceae	Herbaceous	taproot	Annual	Annual_Herbaceous	Glomus mosseae	Funneliformis mosseae	Funneliformis	Glomeraceae	rhizophilic	Single	phytoplasma	Bacteria	Shoot	Total dry biomass	88.1	63.8	4	5.16	0.28	7.58	0.38	4.06	0.56	5.18	0.74
English	504	103	Glomus mosseae bioprotection against aster yellows phytoplasma (16srI-B) and Spiroplasma citri infection in Madagascar periwinkle	6.5		>0.5	30	5.477225575	Catharanthus roseus	Apocynaceae	No_Fabaceae	Herbaceous	taproot	Annual	Annual_Herbaceous	Glomus mosseae	Funneliformis mosseae	Funneliformis	Glomeraceae	rhizophilic	Single	Spiroplasma citri	Bacteria	Shoot	Total dry biomass	88.1	55.9	4	5.16	0.28	7.58	0.38	3.84	0.4	3.28	0.66
English	505	103	Glomus mosseae bioprotection against aster yellows phytoplasma (16srI-B) and Spiroplasma citri infection in Madagascar periwinkle	6.5		>0.5	30	5.477225575	Catharanthus roseus	Apocynaceae	No_Fabaceae	Herbaceous	taproot	Annual	Annual_Herbaceous	Glomus mosseae	Funneliformis mosseae	Funneliformis	Glomeraceae	rhizophilic	Single	phytoplasma	Bacteria	Shoot	Shoot fresh biomass	88.1	63.8	4	82.8	7.2	103.6	4.8	77.8	10.8	83.6	5
English	506	103	Glomus mosseae bioprotection against aster yellows phytoplasma (16srI-B) and Spiroplasma citri infection in Madagascar periwinkle	6.5		>0.5	30	5.477225575	Catharanthus roseus	Apocynaceae	No_Fabaceae	Herbaceous	taproot	Annual	Annual_Herbaceous	Glomus mosseae	Funneliformis mosseae	Funneliformis	Glomeraceae	rhizophilic	Single	Spiroplasma citri	Bacteria	Shoot	Shoot fresh biomass	88.1	55.9	4	82.8	7.2	103.6	4.8	70	4.8	71	3.6
English	507	103	Glomus mosseae bioprotection against aster yellows phytoplasma (16srI-B) and Spiroplasma citri infection in Madagascar periwinkle	6.5		>0.5	30	5.477225575	Catharanthus roseus	Apocynaceae	No_Fabaceae	Herbaceous	taproot	Annual	Annual_Herbaceous	Glomus mosseae	Funneliformis mosseae	Funneliformis	Glomeraceae	rhizophilic	Single	phytoplasma	Bacteria	Shoot	Root fresh biomass	88.1	63.8	4	71	4.8	119.4	6.4	41.6	2.4	63.6	4
English	508	103	Glomus mosseae bioprotection against aster yellows phytoplasma (16srI-B) and Spiroplasma citri infection in Madagascar periwinkle	6.5		>0.5	30	5.477225575	Catharanthus roseus	Apocynaceae	No_Fabaceae	Herbaceous	taproot	Annual	Annual_Herbaceous	Glomus mosseae	Funneliformis mosseae	Funneliformis	Glomeraceae	rhizophilic	Single	Spiroplasma citri	Bacteria	Shoot	Root fresh biomass	88.1	55.9	4	71	4.8	119.4	6.4	43.6	1.8	38	5.6
English	509	103	Glomus mosseae bioprotection against aster yellows phytoplasma (16srI-B) and Spiroplasma citri infection in Madagascar periwinkle	6.5		>0.5	30	5.477225575	Catharanthus roseus	Apocynaceae	No_Fabaceae	Herbaceous	taproot	Annual	Annual_Herbaceous	Glomus mosseae	Funneliformis mosseae	Funneliformis	Glomeraceae	rhizophilic	Single	phytoplasma	Bacteria	Shoot	Total fresh biomass	88.1	63.8	4	153.8	12	223	11.2	119.4	13.2	147.2	9
English	510	103	Glomus mosseae bioprotection against aster yellows phytoplasma (16srI-B) and Spiroplasma citri infection in Madagascar periwinkle	6.5		>0.5	30	5.477225575	Catharanthus roseus	Apocynaceae	No_Fabaceae	Herbaceous	taproot	Annual	Annual_Herbaceous	Glomus mosseae	Funneliformis mosseae	Funneliformis	Glomeraceae	rhizophilic	Single	Spiroplasma citri	Bacteria	Shoot	Total fresh biomass	88.1	55.9	4	153.8	12	223	11.2	113.6	6.6	109	9.2
English	511	104	Induced resistance to Fusarium wilt in carnation with mixture of mycorrhizal fungi			<0.5	70	8.366600265	Dianthus caryophyllus	Caryophyllaceae	No_Fabaceae	Herbaceous	taproot	Annual	Annual_Herbaceous	Mixed			Mixed	Mixed	Mixed	Fusarium oxysporum	Fungi	Root	Shoot fresh biomass	58.8	47.1	5	7.14	0.714	9.93	0.993	5.46	0.546	8.23	0.823
English	512	104	Induced resistance to Fusarium wilt in carnation with mixture of mycorrhizal fungi			<0.5	70	8.366600265	Dianthus caryophyllus	Caryophyllaceae	No_Fabaceae	Herbaceous	taproot	Annual	Annual_Herbaceous	Mixed			Mixed	Mixed	Mixed	Fusarium oxysporum	Fungi	Root	Root fresh biomass	58.8	47.1	5	0.46	0.046	0.79	0.079	0.28	0.028	0.62	0.062
English	513	104	Induced resistance to Fusarium wilt in carnation with mixture of mycorrhizal fungi			<0.5	70	8.366600265	Dianthus caryophyllus	Caryophyllaceae	No_Fabaceae	Herbaceous	taproot	Annual	Annual_Herbaceous	Mixed			Mixed	Mixed	Mixed	Fusarium oxysporum	Fungi	Root	Total fresh biomass	58.8	47.1	5	7.6	0.76	10.72	1.072	5.74	0.574	8.85	0.885
English	514	104	Induced resistance to Fusarium wilt in carnation with mixture of mycorrhizal fungi			<0.5	70	8.366600265	Dianthus caryophyllus	Caryophyllaceae	No_Fabaceae	Herbaceous	taproot	Annual	Annual_Herbaceous	Mixed			Mixed	Mixed	Mixed	Fusarium oxysporum	Fungi	Root	Shoot dry biomass	58.8	47.1	5	2.51	0.251	3.41	0.341	1.02	0.102	2.96	0.296
English	515	104	Induced resistance to Fusarium wilt in carnation with mixture of mycorrhizal fungi			<0.5	70	8.366600265	Dianthus caryophyllus	Caryophyllaceae	No_Fabaceae	Herbaceous	taproot	Annual	Annual_Herbaceous	Mixed			Mixed	Mixed	Mixed	Fusarium oxysporum	Fungi	Root	Root dry biomass	58.8	47.1	5	0.16	0.016	0.3	0.03	0.08	0.008	0.25	0.025
English	516	104	Induced resistance to Fusarium wilt in carnation with mixture of mycorrhizal fungi			<0.5	70	8.366600265	Dianthus caryophyllus	Caryophyllaceae	No_Fabaceae	Herbaceous	taproot	Annual	Annual_Herbaceous	Mixed			Mixed	Mixed	Mixed	Fusarium oxysporum	Fungi	Root	Total dry biomass	58.8	47.1	5	2.67	0.267	3.71	0.371	1.1	0.11	3.21	0.321
English	517	104	Induced resistance to Fusarium wilt in carnation with mixture of mycorrhizal fungi			<0.5	70	8.366600265	Dianthus caryophyllus	Caryophyllaceae	No_Fabaceae	Herbaceous	taproot	Annual	Annual_Herbaceous	Mixed			Mixed	Mixed	Mixed	Fusarium oxysporum	Fungi	Root	Shoot fresh biomass	56.65	52	5	8.11	0.811	10.97	1.097	7.24	0.724	9.83	0.983
English	518	104	Induced resistance to Fusarium wilt in carnation with mixture of mycorrhizal fungi			<0.5	70	8.366600265	Dianthus caryophyllus	Caryophyllaceae	No_Fabaceae	Herbaceous	taproot	Annual	Annual_Herbaceous	Mixed			Mixed	Mixed	Mixed	Fusarium oxysporum	Fungi	Root	Root fresh biomass	56.65	52	5	0.97	0.097	1.89	0.189	0.83	0.083	1.8	0.18
English	519	104	Induced resistance to Fusarium wilt in carnation with mixture of mycorrhizal fungi			<0.5	70	8.366600265	Dianthus caryophyllus	Caryophyllaceae	No_Fabaceae	Herbaceous	taproot	Annual	Annual_Herbaceous	Mixed			Mixed	Mixed	Mixed	Fusarium oxysporum	Fungi	Root	Total fresh biomass	56.65	52	5	9.08	0.908	12.86	1.286	8.07	0.807	11.63	1.163
English	520	104	Induced resistance to Fusarium wilt in carnation with mixture of mycorrhizal fungi			<0.5	70	8.366600265	Dianthus caryophyllus	Caryophyllaceae	No_Fabaceae	Herbaceous	taproot	Annual	Annual_Herbaceous	Mixed			Mixed	Mixed	Mixed	Fusarium oxysporum	Fungi	Root	Shoot dry biomass	56.65	52	5	3.02	0.302	5.04	0.504	2.52	0.252	4.56	0.456
English	521	104	Induced resistance to Fusarium wilt in carnation with mixture of mycorrhizal fungi			<0.5	70	8.366600265	Dianthus caryophyllus	Caryophyllaceae	No_Fabaceae	Herbaceous	taproot	Annual	Annual_Herbaceous	Mixed			Mixed	Mixed	Mixed	Fusarium oxysporum	Fungi	Root	Root dry biomass	56.65	52	5	0.19	0.019	0.35	0.035	0.16	0.016	0.32	0.032
English	522	104	Induced resistance to Fusarium wilt in carnation with mixture of mycorrhizal fungi			<0.5	70	8.366600265	Dianthus caryophyllus	Caryophyllaceae	No_Fabaceae	Herbaceous	taproot	Annual	Annual_Herbaceous	Mixed			Mixed	Mixed	Mixed	Fusarium oxysporum	Fungi	Root	Total dry biomass	56.65	52	5	3.21	0.321	5.39	0.539	2.68	0.268	4.88	0.488
English	523	105	Influence of Glomus intraradices and Trichoderma harzianum on Pepper Fusarium Wilt Control			<0.5	60	7.745966692	Capsicum annuum	Solanaceae	No_Fabaceae	Herbaceous	fibrous	Perennial	Perennial_Herbaceous	Glomus intraradices	Rhizophagus intraradices	Rhizophagus	Glomeraceae	rhizophilic	Single	Fusarium oxysporum	Fungi	Root	Shoot dry biomass	61.3	52.3	2	47.7	7.495331881	57.25	8.980256121	32.4	5.091168825	53.35	8.414570696
English	524	105	Influence of Glomus intraradices and Trichoderma harzianum on Pepper Fusarium Wilt Control			<0.5	60	7.745966692	Capsicum annuum	Solanaceae	No_Fabaceae	Herbaceous	fibrous	Perennial	Perennial_Herbaceous	Glomus intraradices	Rhizophagus intraradices	Rhizophagus	Glomeraceae	rhizophilic	Single	Fusarium oxysporum	Fungi	Root	Root dry biomass	61.3	52.3	2	41.2	8.202438662	58.25	6.151828996	25.9	5.798275606	48.85	4.87903679
English	525	105	Influence of Glomus intraradices and Trichoderma harzianum on Pepper Fusarium Wilt Control			<0.5	60	7.745966692	Capsicum annuum	Solanaceae	No_Fabaceae	Herbaceous	fibrous	Perennial	Perennial_Herbaceous	Glomus intraradices	Rhizophagus intraradices	Rhizophagus	Glomeraceae	rhizophilic	Single	Fusarium oxysporum	Fungi	Root	Total dry biomass	61.3	52.3	2	88.9	15.69777054	115.5	15.13208512	58.3	10.88944443	102.2	13.29360749
English	526	106	Influence of Glomus Species and Soil Phosphorous on Verticillium Wilt in Bt Cotton		7	<0.5	91	9.539392014	Gossypium spp.	Malvaceae	No_Fabaceae	Herbaceous	taproot	Annual	Annual_Herbaceous	Glomus species		Glomus	Glomeraceae	rhizophilic	Single	Verticillium dahliae	Fungi	Root	Shoot dry biomass	70.83	74.01	10	15.01	1.501	17.5	1.233288287	10.5	1.05	10.18	1.865743819
English	527	106	Influence of Glomus Species and Soil Phosphorous on Verticillium Wilt in Bt Cotton		7	<0.5	91	9.539392014	Gossypium spp.	Malvaceae	No_Fabaceae	Herbaceous	taproot	Annual	Annual_Herbaceous	Glomus species		Glomus	Glomeraceae	rhizophilic	Single	Verticillium dahliae	Fungi	Root	Root dry biomass	70.83	74.01	10	4.5	0.45	5.5	0.917060521	3.2	0.32	3.1	0.822192192
English	528	106	Influence of Glomus Species and Soil Phosphorous on Verticillium Wilt in Bt Cotton		7	<0.5	91	9.539392014	Gossypium spp.	Malvaceae	No_Fabaceae	Herbaceous	taproot	Annual	Annual_Herbaceous	Glomus species		Glomus	Glomeraceae	rhizophilic	Single	Verticillium dahliae	Fungi	Root	Total dry biomass	70.83	74.01	10	19.51	1.951	23	2.150348809	13.7	1.37	13.28	2.687936011
English	529	107	Influence of salicylic acid and Glomus fasciculatum on fusarial wilt of tomato and brinjal	5.8		>0.5	35	5.916079783	Lycopersicum esculentum	Solanaceae	No_Fabaceae	Herbaceous	fibrous	Annual	Annual_Herbaceous	Glomus fasciculatum	Rhizophagus fasciculatus	Rhizophagus	Glomeraceae	rhizophilic	Single	Fusarium oxysporum	Fungi	Root	Shoot fresh biomass	70.94	57.56	3	148.63	14.863	198.53	19.853	103.8	10.38	173.5	17.35
English	530	107	Influence of salicylic acid and Glomus fasciculatum on fusarial wilt of tomato and brinjal	5.8		>0.5	35	5.916079783	Lycopersicum esculentum	Solanaceae	No_Fabaceae	Herbaceous	fibrous	Annual	Annual_Herbaceous	Glomus fasciculatum	Rhizophagus fasciculatus	Rhizophagus	Glomeraceae	rhizophilic	Single	Fusarium oxysporum	Fungi	Root	Root fresh biomass	70.94	57.56	3	9.7	0.97	17.8	1.78	6.4	0.64	10.8	1.08
English	531	107	Influence of salicylic acid and Glomus fasciculatum on fusarial wilt of tomato and brinjal	5.8		>0.5	35	5.916079783	Lycopersicum esculentum	Solanaceae	No_Fabaceae	Herbaceous	fibrous	Annual	Annual_Herbaceous	Glomus fasciculatum	Rhizophagus fasciculatus	Rhizophagus	Glomeraceae	rhizophilic	Single	Fusarium oxysporum	Fungi	Root	Total fresh biomass	70.94	57.56	3	158.33	15.833	216.33	21.633	110.2	11.02	184.3	18.43
English	532	107	Influence of salicylic acid and Glomus fasciculatum on fusarial wilt of tomato and brinjal	5.8		>0.5	35	5.916079783	Solanum melongena	Solanaceae	No_Fabaceae	Herbaceous	taproot	Annual	Annual_Herbaceous	Glomus fasciculatum	Rhizophagus fasciculatus	Rhizophagus	Glomeraceae	rhizophilic	Single	Fusarium solani	Fungi	Root	Shoot fresh biomass	68.66	53.7	3	68.37	6.837	113.53	11.353	57.63	5.763	75.87	7.587
English	533	107	Influence of salicylic acid and Glomus fasciculatum on fusarial wilt of tomato and brinjal	5.8		>0.5	35	5.916079783	Solanum melongena	Solanaceae	No_Fabaceae	Herbaceous	taproot	Annual	Annual_Herbaceous	Glomus fasciculatum	Rhizophagus fasciculatus	Rhizophagus	Glomeraceae	rhizophilic	Single	Fusarium solani	Fungi	Root	Root fresh biomass	68.66	53.7	3	8.3	0.83	13	1.3	4.8	0.48	10.7	1.07
English	534	107	Influence of salicylic acid and Glomus fasciculatum on fusarial wilt of tomato and brinjal	5.8		>0.5	35	5.916079783	Solanum melongena	Solanaceae	No_Fabaceae	Herbaceous	taproot	Annual	Annual_Herbaceous	Glomus fasciculatum	Rhizophagus fasciculatus	Rhizophagus	Glomeraceae	rhizophilic	Single	Fusarium solani	Fungi	Root	Total fresh biomass	68.66	53.7	3	76.67	7.667	126.53	12.653	62.43	6.243	86.57	8.657
English	535	108	Influence of substrate on the interaction of Glomus intraradices and Fusarium oxysporum f.sp. radics-lycoperici on tomatoes	7.5	151	>0.5	49	7	Lycopersicum esculentum	Solanaceae	No_Fabaceae	Herbaceous	fibrous	Annual	Annual_Herbaceous	Glomus intraradices	Rhizophagus intraradices	Rhizophagus	Glomeraceae	rhizophilic	Single	Fusarium oxysporum	Fungi	Root	Total dry biomass			4	6.14	0.614	5.61	0.561	4.78	0.478	5.17	0.517
English	536	108	Influence of substrate on the interaction of Glomus intraradices and Fusarium oxysporum f.sp. radics-lycoperici on tomatoes	7.6	139	>0.5	49	7	Lycopersicum esculentum	Solanaceae	No_Fabaceae	Herbaceous	fibrous	Annual	Annual_Herbaceous	Glomus intraradices	Rhizophagus intraradices	Rhizophagus	Glomeraceae	rhizophilic	Single	Fusarium oxysporum	Fungi	Root	Total dry biomass			4	7.41	0.741	6.58	0.658	6.61	0.661	6.63	0.663
English	537	108	Influence of substrate on the interaction of Glomus intraradices and Fusarium oxysporum f.sp. radics-lycoperici on tomatoes	5.7	31	>0.5	49	7	Lycopersicum esculentum	Solanaceae	No_Fabaceae	Herbaceous	fibrous	Annual	Annual_Herbaceous	Glomus intraradices	Rhizophagus intraradices	Rhizophagus	Glomeraceae	rhizophilic	Single	Fusarium oxysporum	Fungi	Root	Total dry biomass			4	7.84	0.784	8.03	0.803	6.7	0.67	7.29	0.729
English	538	108	Influence of substrate on the interaction of Glomus intraradices and Fusarium oxysporum f.sp. radics-lycoperici on tomatoes	4.8	35	>0.5	49	7	Lycopersicum esculentum	Solanaceae	No_Fabaceae	Herbaceous	fibrous	Annual	Annual_Herbaceous	Glomus intraradices	Rhizophagus intraradices	Rhizophagus	Glomeraceae	rhizophilic	Single	Fusarium oxysporum	Fungi	Root	Total dry biomass			4	6.18	0.618	6.24	0.624	5.86	0.586	5.8	0.58
English	539	108	Influence of substrate on the interaction of Glomus intraradices and Fusarium oxysporum f.sp. radics-lycoperici on tomatoes	5.6	35	>0.5	49	7	Lycopersicum esculentum	Solanaceae	No_Fabaceae	Herbaceous	fibrous	Annual	Annual_Herbaceous	Glomus intraradices	Rhizophagus intraradices	Rhizophagus	Glomeraceae	rhizophilic	Single	Fusarium oxysporum	Fungi	Root	Total dry biomass			4	6.11	0.611	6.48	0.648	5.75	0.575	6.01	0.601
English	540	109	Influence of Vesicular-Arbuscular Mycorrhizae on Phytophthora Root Rot of Three Crop Plants			>0.5	21	4.582575695	Citrus sinensis	Rutaceae	No_Fabaceae	Woody	taproot	Perennial	Woody	Glomus fasciculatum	Rhizophagus fasciculatus	Rhizophagus	Glomeraceae	rhizophilic	Single	Phytophthora parasitica	Oomycete	Root	Shoot dry biomass			10	0.31	0.031	3.71	0.371	0.29	0.029	0.59	0.059
English	541	109	Influence of Vesicular-Arbuscular Mycorrhizae on Phytophthora Root Rot of Three Crop Plants			>0.5	21	4.582575695	Citrus sinensis	Rutaceae	No_Fabaceae	Woody	taproot	Perennial	Woody	Glomus fasciculatum	Rhizophagus fasciculatus	Rhizophagus	Glomeraceae	rhizophilic	Single	Phytophthora parasitica	Oomycete	Root	Root dry biomass			10	0.42	0.042	3.84	0.384	0.1	0.01	0.4	0.04
English	542	109	Influence of Vesicular-Arbuscular Mycorrhizae on Phytophthora Root Rot of Three Crop Plants			>0.5	21	4.582575695	Citrus sinensis	Rutaceae	No_Fabaceae	Woody	taproot	Perennial	Woody	Glomus fasciculatum	Rhizophagus fasciculatus	Rhizophagus	Glomeraceae	rhizophilic	Single	Phytophthora parasitica	Oomycete	Root	Total dry biomass			10	0.73	0.073	7.55	0.755	0.39	0.039	0.99	0.099
English	543	109	Influence of Vesicular-Arbuscular Mycorrhizae on Phytophthora Root Rot of Three Crop Plants			>0.5	56	7.483314774	Persea americana	Lauraceae	No_Fabaceae	Woody	taproot	Perennial	Woody	Glomus fasciculatum	Rhizophagus fasciculatus	Rhizophagus	Glomeraceae	rhizophilic	Single	Phytophthora cinnamomi	Oomycete	Root	Shoot dry biomass			10	19.5	1.95	28.8	2.88	9.6	0.96	6.3	0.63
English	544	109	Influence of Vesicular-Arbuscular Mycorrhizae on Phytophthora Root Rot of Three Crop Plants			>0.5	56	7.483314774	Persea americana	Lauraceae	No_Fabaceae	Woody	taproot	Perennial	Woody	Glomus fasciculatum	Rhizophagus fasciculatus	Rhizophagus	Glomeraceae	rhizophilic	Single	Phytophthora cinnamomi	Oomycete	Root	Root dry biomass			10	17.2	1.72	30.2	3.02	6.7	0.67	4.5	0.45
English	545	109	Influence of Vesicular-Arbuscular Mycorrhizae on Phytophthora Root Rot of Three Crop Plants			>0.5	56	7.483314774	Persea americana	Lauraceae	No_Fabaceae	Woody	taproot	Perennial	Woody	Glomus fasciculatum	Rhizophagus fasciculatus	Rhizophagus	Glomeraceae	rhizophilic	Single	Phytophthora cinnamomi	Oomycete	Root	Total dry biomass			10	36.7	3.67	59	5.9	16.3	1.63	10.8	1.08
English	546	109	Influence of Vesicular-Arbuscular Mycorrhizae on Phytophthora Root Rot of Three Crop Plants			>0.5	43	6.557438524	Medicago sativa	Fabaceae	Fabaceae	Herbaceous	taproot	Perennial	Perennial_Herbaceous	Glomus fasciculatum	Rhizophagus fasciculatus	Rhizophagus	Glomeraceae	rhizophilic	Single	Phytophthora megasperma	Oomycete	Root	Total dry biomass			10	7.94	0.794	10.36	1.036	2.79	0.279	3	0.3
Chinese	547	110	Influences of Arbuscular Mycorrhizal (AM) Fungi Inoculation on Resistance of Tobacco to Bacterial Wilt	5.4	21.2	>0.5	10	3.16227766	Nicotiana tabacum	Solanaceae	No_Fabaceae	Herbaceous	fibrous	Annual	Annual_Herbaceous	Glomus intraradices	Rhizophagus intraradices	Rhizophagus	Glomeraceae	rhizophilic	Single	Ralstonia solanacearum	Fungi	Root	Shoot dry biomass	39.8	36.9	6	5.33	0.533	6.26	0.626	4.26	0.426	6.12	0.612
Chinese	548	110	Influences of Arbuscular Mycorrhizal (AM) Fungi Inoculation on Resistance of Tobacco to Bacterial Wilt	5.4	21.2	>0.5	10	3.16227766	Nicotiana tabacum	Solanaceae	No_Fabaceae	Herbaceous	fibrous	Annual	Annual_Herbaceous	Glomus mosseae	Funneliformis mosseae	Funneliformis	Glomeraceae	rhizophilic	Single	Ralstonia solanacearum	Fungi	Root	Shoot dry biomass	39.3	34.7	6	5.33	0.533	6.56	0.656	4.26	0.426	6.42	0.642
Chinese	549	110	Influences of Arbuscular Mycorrhizal (AM) Fungi Inoculation on Resistance of Tobacco to Bacterial Wilt	5.4	21.2	>0.5	10	3.16227766	Nicotiana tabacum	Solanaceae	No_Fabaceae	Herbaceous	fibrous	Annual	Annual_Herbaceous	Glomus intraradices	Rhizophagus intraradices	Rhizophagus	Glomeraceae	rhizophilic	Single	Ralstonia solanacearum	Fungi	Root	Root dry biomass	39.8	36.9	6	0.54	0.054	1.37	0.137	0.45	0.045	1.25	0.125
Chinese	550	110	Influences of Arbuscular Mycorrhizal (AM) Fungi Inoculation on Resistance of Tobacco to Bacterial Wilt	5.4	21.2	>0.5	10	3.16227766	Nicotiana tabacum	Solanaceae	No_Fabaceae	Herbaceous	fibrous	Annual	Annual_Herbaceous	Glomus mosseae	Funneliformis mosseae	Funneliformis	Glomeraceae	rhizophilic	Single	Ralstonia solanacearum	Fungi	Root	Root dry biomass	39.3	34.7	6	0.54	0.054	1.51	0.151	0.45	0.045	1.27	0.127
Chinese	551	110	Influences of Arbuscular Mycorrhizal (AM) Fungi Inoculation on Resistance of Tobacco to Bacterial Wilt	5.4	21.2	>0.5	10	3.16227766	Nicotiana tabacum	Solanaceae	No_Fabaceae	Herbaceous	fibrous	Annual	Annual_Herbaceous	Glomus intraradices	Rhizophagus intraradices	Rhizophagus	Glomeraceae	rhizophilic	Single	Ralstonia solanacearum	Fungi	Root	Total dry biomass	39.8	36.9	6	5.87	0.587	7.63	0.763	4.71	0.471	7.37	0.737
Chinese	552	110	Influences of Arbuscular Mycorrhizal (AM) Fungi Inoculation on Resistance of Tobacco to Bacterial Wilt	5.4	21.2	>0.5	10	3.16227766	Nicotiana tabacum	Solanaceae	No_Fabaceae	Herbaceous	fibrous	Annual	Annual_Herbaceous	Glomus mosseae	Funneliformis mosseae	Funneliformis	Glomeraceae	rhizophilic	Single	Ralstonia solanacearum	Fungi	Root	Total dry biomass	39.3	34.7	6	5.87	0.587	8.07	0.807	4.71	0.471	7.69	0.769
English	553	111	Interaction between Arbuscular Mycorrhiza Fungi (AMF) with Verticillium dahliae Kleb. on Olive Tree under Greenhouse Conditions			>0.5	240	15.49193338	Olea europaea	Oleaceae	No_Fabaceae	Woody	taproot	Perennial	Woody	Mixed			Mixed	Mixed	Mixed	Verticillium dahliae	Fungi	Root	Shoot fresh biomass			8	15.03	1.503	30.22	3.022	6.42	0.642	19.8	1.98
English	554	111	Interaction between Arbuscular Mycorrhiza Fungi (AMF) with Verticillium dahliae Kleb. on Olive Tree under Greenhouse Conditions			>0.5	240	15.49193338	Olea europaea	Oleaceae	No_Fabaceae	Woody	taproot	Perennial	Woody	Mixed			Mixed	Mixed	Mixed	Verticillium dahliae	Fungi	Root	Root fresh biomass			8	2.18	0.218	11.46	1.146	1.05	0.105	5.04	0.504
English	555	111	Interaction between Arbuscular Mycorrhiza Fungi (AMF) with Verticillium dahliae Kleb. on Olive Tree under Greenhouse Conditions			>0.5	240	15.49193338	Olea europaea	Oleaceae	No_Fabaceae	Woody	taproot	Perennial	Woody	Mixed			Mixed	Mixed	Mixed	Verticillium dahliae	Fungi	Root	Total fresh biomass			8	17.21	1.721	41.68	4.168	7.47	0.747	24.84	2.484
English	556	111	Interaction between Arbuscular Mycorrhiza Fungi (AMF) with Verticillium dahliae Kleb. on Olive Tree under Greenhouse Conditions			>0.5	240	15.49193338	Olea europaea	Oleaceae	No_Fabaceae	Woody	taproot	Perennial	Woody	Mixed			Mixed	Mixed	Mixed	Verticillium dahliae	Fungi	Root	Shoot dry biomass			8	8.39	0.839	17.6	1.76	3.15	0.315	10	1
English	557	111	Interaction between Arbuscular Mycorrhiza Fungi (AMF) with Verticillium dahliae Kleb. on Olive Tree under Greenhouse Conditions			>0.5	240	15.49193338	Olea europaea	Oleaceae	No_Fabaceae	Woody	taproot	Perennial	Woody	Mixed			Mixed	Mixed	Mixed	Verticillium dahliae	Fungi	Root	Root dry biomass			8	1.16	0.116	5.91	0.591	0.33	0.033	2.44	0.244
English	558	111	Interaction between Arbuscular Mycorrhiza Fungi (AMF) with Verticillium dahliae Kleb. on Olive Tree under Greenhouse Conditions			>0.5	240	15.49193338	Olea europaea	Oleaceae	No_Fabaceae	Woody	taproot	Perennial	Woody	Mixed			Mixed	Mixed	Mixed	Verticillium dahliae	Fungi	Root	Total dry biomass			8	9.55	0.955	23.51	2.351	3.48	0.348	12.44	1.244
English	559	112	Interaction between Glomus fasciculatum and Sclerotium rolfsii in peanut	6		>0.5	100	10	Arachis hypogaea	Fabaceae	Fabaceae	Herbaceous	taproot	Annual	Annual_Herbaceous	Glomus fasciculatum	Rhizophagus fasciculatus	Rhizophagus	Glomeraceae	rhizophilic	Single	Sclerotium rolfsii	Fungi	Root	Shoot dry biomass	91	70	8	10.58	1.058	16.94	1.694	2.18	2.771858582	10.895	3.040559159
English	560	112	Interaction between Glomus fasciculatum and Sclerotium rolfsii in peanut	6		>0.5	100	10	Arachis hypogaea	Fabaceae	Fabaceae	Herbaceous	taproot	Annual	Annual_Herbaceous	Glomus fasciculatum	Rhizophagus fasciculatus	Rhizophagus	Glomeraceae	rhizophilic	Single	Sclerotium rolfsii	Fungi	Root	Root dry biomass	91	70	8	2.64	0.264	3.33	0.333	0.78	0.169705627	1.685	0.890954544
English	561	112	Interaction between Glomus fasciculatum and Sclerotium rolfsii in peanut	6		>0.5	100	10	Arachis hypogaea	Fabaceae	Fabaceae	Herbaceous	taproot	Annual	Annual_Herbaceous	Glomus fasciculatum	Rhizophagus fasciculatus	Rhizophagus	Glomeraceae	rhizophilic	Single	Sclerotium rolfsii	Fungi	Root	Total dry biomass	91	70	8	13.22	1.322	20.27	2.027	2.96	2.602152955	12.58	3.931513703
English	562	113	Interaction effects of Glomus fasciculatum and Trichoderma viride inoculations on groundnut plants inoculated with pathogen Macrophomina phaseolina			<0.5	60	7.745966692	Arachis hypogaea	Fabaceae	Fabaceae	Herbaceous	taproot	Annual	Annual_Herbaceous	Glomus fasciculatum	Rhizophagus fasciculatus	Rhizophagus	Glomeraceae	rhizophilic	Single	Macrophomina phaseolina	Fungi	Root	Total fresh biomass	44	68	3	6.87	0.66	12.34	2.13	2.46	0.36	9.53	0.38
English	563	113	Interaction effects of Glomus fasciculatum and Trichoderma viride inoculations on groundnut plants inoculated with pathogen Macrophomina phaseolina			<0.5	60	7.745966692	Arachis hypogaea	Fabaceae	Fabaceae	Herbaceous	taproot	Annual	Annual_Herbaceous	Glomus fasciculatum	Rhizophagus fasciculatus	Rhizophagus	Glomeraceae	rhizophilic	Single	Macrophomina phaseolina	Fungi	Root	Total dry biomass	44	68	3	3.42	0.09	6.32	1.04	1.61	0.06	5.16	0.84
English	564	114	Interaction of arbuscular mycorrhizal fungi and the soil pathogen Fusarium oxysporum f. sp. cubense on the first stages of micropropagated Grande Naine banana	6.4	43.4	>0.5	45	6.708203932	Musa acuminata	Musaceae	No_Fabaceae	Herbaceous	fibrous	Perennial	Perennial_Herbaceous	Glomus intraradices	Rhizophagus intraradices	Rhizophagus	Glomeraceae	rhizophilic	Single	Fusarium oxysporum	Fungi	Root	Total dry biomass	76	56	15	15.9	1.59	26.5	2.65	12.8	1.28	21.9	2.19
English	565	114	Interaction of arbuscular mycorrhizal fungi and the soil pathogen Fusarium oxysporum f. sp. cubense on the first stages of micropropagated Grande Naine banana	6.4	43.4	>0.5	45	6.708203932	Musa acuminata	Musaceae	No_Fabaceae	Herbaceous	fibrous	Perennial	Perennial_Herbaceous	Glomus spp.		Glomus	Glomeraceae	rhizophilic	Single	Fusarium oxysporum	Fungi	Root	Total dry biomass	44	23	15	15.9	1.59	26.2	2.62	12.8	1.28	21.1	2.11
English	566	115	Interaction of Glomus fasciculatum and Pythium ultimum on greenhouse-grown poinsettia	6.2		>0.5	103	10.14889157	Euphorbia pulcherrhima	Euphorbiaceae	No_Fabaceae	Woody	taproot	Perennial	Woody	Glomus fasciculatum	Rhizophagus fasciculatus	Rhizophagus	Glomeraceae	rhizophilic	Single	Pythium ultimum	Fungi	Root	Shoot dry biomass	30.3	53.1	20	8.65	0.865	7.27	0.727	4.7	0.47	5.33	0.533
English	567	116	Interactions among arbuscular mycorrhizal fungi, Trichoderma harzianum, Aspergillus niger and biocontrol of wilt of tomato			<0.5	120	10.95445115	Lycopersicum esculentum	Solanaceae	No_Fabaceae	Herbaceous	fibrous	Annual	Annual_Herbaceous	Mixed		Glomus	Glomeraceae	rhizophilic	Mixed	Fusarium oxysporum	Fungi	Root	Shoot dry biomass	96	70.86	5	4.17	0.559016994	5.2	0.827345152	1.12	0.089442719	2.82	0.514295635
English	568	116	Interactions among arbuscular mycorrhizal fungi, Trichoderma harzianum, Aspergillus niger and biocontrol of wilt of tomato			<0.5	120	10.95445115	Lycopersicum esculentum	Solanaceae	No_Fabaceae	Herbaceous	fibrous	Annual	Annual_Herbaceous	Mixed		Glomus	Glomeraceae	rhizophilic	Mixed	Fusarium oxysporum	Fungi	Root	Root dry biomass	96	70.86	5	2.48	0.290688837	3.12	0.536656315	0.67	0.111803399	1.69	0.268328157
English	569	116	Interactions among arbuscular mycorrhizal fungi, Trichoderma harzianum, Aspergillus niger and biocontrol of wilt of tomato			<0.5	120	10.95445115	Lycopersicum esculentum	Solanaceae	No_Fabaceae	Herbaceous	fibrous	Annual	Annual_Herbaceous	Mixed		Glomus	Glomeraceae	rhizophilic	Mixed	Fusarium oxysporum	Fungi	Root	Total dry biomass	96	70.86	5	6.65	0.849705831	8.32	1.364001466	1.79	0.201246118	4.51	0.782623792
English	570	117	Interactions between arbuscular mycorrhizae and Fusarium oxysporum f. sp. ciceris: effects on fungal development, seedling growth and wilt disease suppression in Cicer arietinum L.			>0.5	77	8.774964387	Cicer arietinum	Fabaceae	Fabaceae	Herbaceous	taproot	Annual	Annual_Herbaceous	Mixed		Glomus	Glomeraceae	rhizophilic	Mixed	Fusarium oxysporum	Fungi	Root	Total fresh biomass			5	24.00122947	4.36818687	34.92530892	5.949308217	17.03397662	5.333544905	24.08672497	3.216100478
English	571	117	Interactions between arbuscular mycorrhizae and Fusarium oxysporum f. sp. ciceris: effects on fungal development, seedling growth and wilt disease suppression in Cicer arietinum L.			>0.5	77	8.774964387	Cicer arietinum	Fabaceae	Fabaceae	Herbaceous	taproot	Annual	Annual_Herbaceous	Mixed		Glomus	Glomeraceae	rhizophilic	Mixed	Fusarium oxysporum	Fungi	Root	Total dry biomass			5	11.70798172	2.107767799	20.44287831	3.969883647	8.727667147	3.341902689	12.06044102	1.927970795
English	572	118	Interactions between the vesicular-arhuscular mycorrhizal fungus Glomus hscicuhtum and Aphanomyces euteiches root rot of peas	7	12	>0.5	28	5.291502622	Pisum sativum	Fabaceae	Fabaceae	Herbaceous	taproot	Annual	Annual_Herbaceous	Glomus fasciculatum	Rhizophagus fasciculatus	Rhizophagus	Glomeraceae	rhizophilic	Single	Aphanomyces euteiches	Fungi	Root	Shoot dry biomass	79.5	76.5	6	1.66	0.166	1.67	0.167	1.56	0.156	1.5	0.15
English	573	118	Interactions between the vesicular-arhuscular mycorrhizal fungus Glomus hscicuhtum and Aphanomyces euteiches root rot of peas	7	12	>0.5	28	5.291502622	Pisum sativum	Fabaceae	Fabaceae	Herbaceous	taproot	Annual	Annual_Herbaceous	Glomus fasciculatum	Rhizophagus fasciculatus	Rhizophagus	Glomeraceae	rhizophilic	Single	Aphanomyces euteiches	Fungi	Root	Root dry biomass	79.5	76.5	6	0.56	0.056	0.6	0.06	0.6	0.06	0.61	0.061
English	574	118	Interactions between the vesicular-arhuscular mycorrhizal fungus Glomus hscicuhtum and Aphanomyces euteiches root rot of peas	7	12	>0.5	28	5.291502622	Pisum sativum	Fabaceae	Fabaceae	Herbaceous	taproot	Annual	Annual_Herbaceous	Glomus fasciculatum	Rhizophagus fasciculatus	Rhizophagus	Glomeraceae	rhizophilic	Single	Aphanomyces euteiches	Fungi	Root	Total dry biomass	79.5	76.5	6	2.22	0.222	2.27	0.227	2.16	0.216	2.11	0.211
English	575	119	Newly identified Fusarium strains (olowILH1 and olowILH2) causing ear rot of maize and their control using Glomus clarum and G. deserticola			>0.5			Zea mays	Poaceae	No_Fabaceae	Herbaceous	fibrous	Annual	Annual_Herbaceous	Glomus clarum	Glomus clarum	Glomus	Glomeraceae	rhizophilic	Single	Fusarium moniliforme	Fungi	Root	Shoot dry biomass			3	5.84	0.584	6.77	0.677	3.915	0.112583302	5.335	0.112583302
English	576	119	Newly identified Fusarium strains (olowILH1 and olowILH2) causing ear rot of maize and their control using Glomus clarum and G. deserticola			>0.5			Zea mays	Poaceae	No_Fabaceae	Herbaceous	fibrous	Annual	Annual_Herbaceous	Glomus clarum	Glomus clarum	Glomus	Glomeraceae	rhizophilic	Single	Fusarium moniliforme	Fungi	Root	Root dry biomass			3	1.61	0.161	1.14	0.114	1.115	0.060621778	1.615	0.545596004
English	577	119	Newly identified Fusarium strains (olowILH1 and olowILH2) causing ear rot of maize and their control using Glomus clarum and G. deserticola			>0.5			Zea mays	Poaceae	No_Fabaceae	Herbaceous	fibrous	Annual	Annual_Herbaceous	Glomus clarum	Glomus clarum	Glomus	Glomeraceae	rhizophilic	Single	Fusarium moniliforme	Fungi	Root	Total dry biomass			3	7.45	0.745	7.91	0.791	5.03	0.173205081	6.95	0.658179307
English	578	119	Newly identified Fusarium strains (olowILH1 and olowILH2) causing ear rot of maize and their control using Glomus clarum and G. deserticola			>0.5			Zea mays	Poaceae	No_Fabaceae	Herbaceous	fibrous	Annual	Annual_Herbaceous	Glomus clarum	Glomus clarum	Glomus	Glomeraceae	rhizophilic	Single	Fusarium moniliforme	Fungi	Root	Shoot dry biomass			3	5.84	0.584	6.77	0.677	3.915	0.112583302	5.035	0.389711432
English	579	119	Newly identified Fusarium strains (olowILH1 and olowILH2) causing ear rot of maize and their control using Glomus clarum and G. deserticola			>0.5			Zea mays	Poaceae	No_Fabaceae	Herbaceous	fibrous	Annual	Annual_Herbaceous	Glomus clarum	Glomus clarum	Glomus	Glomeraceae	rhizophilic	Single	Fusarium moniliforme	Fungi	Root	Root dry biomass			3	1.61	0.161	1.14	0.114	1.115	0.060621778	1.165	0.060621778
English	580	119	Newly identified Fusarium strains (olowILH1 and olowILH2) causing ear rot of maize and their control using Glomus clarum and G. deserticola			>0.5			Zea mays	Poaceae	No_Fabaceae	Herbaceous	fibrous	Annual	Annual_Herbaceous	Glomus clarum	Glomus clarum	Glomus	Glomeraceae	rhizophilic	Single	Fusarium moniliforme	Fungi	Root	Total dry biomass			3	7.45	0.745	7.91	0.791	5.03	0.173205081	6.2	0.45033321
English	581	120	Phosphorus fertilization reduces the severity of charcoal rot (Macrophomina phaseolina) and the arbuscular mycorrhizal protection in soybean	6.9	34.7	>0.5	55	7.416198487	Glycine max	Faboideae	No_Fabaceae	Herbaceous	taproot	Annual	Annual_Herbaceous	Rhizophagus intraradices	Rhizophagus intraradices	Rhizophagus	Glomeraceae	rhizophilic	Single	Macrophomina phaseolina	Fungi	Root	Shoot dry biomass	33	57	10	26.82	12.26963732	28.89	10.08766574	21.98	20.49155924	25.91	11.09959459
English	582	120	Phosphorus fertilization reduces the severity of charcoal rot (Macrophomina phaseolina) and the arbuscular mycorrhizal protection in soybean	6.9	34.7	>0.5	55	7.416198487	Glycine max	Faboideae	No_Fabaceae	Herbaceous	taproot	Annual	Annual_Herbaceous	Rhizophagus intraradices	Rhizophagus intraradices	Rhizophagus	Glomeraceae	rhizophilic	Single	Macrophomina phaseolina	Fungi	Root	Root dry biomass	33	57	10	1.67	0.632455532	2.32	1.138419958	0.95	1.170042734	1.88	1.233288287
English	583	120	Phosphorus fertilization reduces the severity of charcoal rot (Macrophomina phaseolina) and the arbuscular mycorrhizal protection in soybean	6.9	34.7	>0.5	55	7.416198487	Glycine max	Faboideae	No_Fabaceae	Herbaceous	taproot	Annual	Annual_Herbaceous	Rhizophagus intraradices	Rhizophagus intraradices	Rhizophagus	Glomeraceae	rhizophilic	Single	Macrophomina phaseolina	Fungi	Root	Total dry biomass	33	57	10	28.49	12.90209285	31.21	11.22608569	22.93	21.66160197	27.79	12.33288287
English	584	121	Plant growth responses to vesicular-arbuscualr mycorrhiza XIV. Interactions with Verticillium wilt on tomtato plants	6.9	35	>0.5	83	9.110433579	Lycopersicum esculentum	Solanaceae	No_Fabaceae	Herbaceous	fibrous	Annual	Annual_Herbaceous	Mixed		Glomus	Glomeraceae	rhizophilic	Mixed	Verticillium albo-atrum	Fungi	Root	Shoot dry biomass	55	47	4	1.5	0.15	1.34	0.134	1.38	0.138	1.21	0.121
English	585	121	Plant growth responses to vesicular-arbuscualr mycorrhiza XIV. Interactions with Verticillium wilt on tomtato plants	6.9	35	>0.5	83	9.110433579	Lycopersicum esculentum	Solanaceae	No_Fabaceae	Herbaceous	fibrous	Annual	Annual_Herbaceous	Mixed		Glomus	Glomeraceae	rhizophilic	Mixed	Verticillium albo-atrum	Fungi	Root	Root dry biomass	55	47	4	0.42	0.042	0.33	0.033	0.42	0.042	0.7	0.07
English	586	121	Plant growth responses to vesicular-arbuscualr mycorrhiza XIV. Interactions with Verticillium wilt on tomtato plants	6.9	35	>0.5	83	9.110433579	Lycopersicum esculentum	Solanaceae	No_Fabaceae	Herbaceous	fibrous	Annual	Annual_Herbaceous	Mixed		Glomus	Glomeraceae	rhizophilic	Mixed	Verticillium albo-atrum	Fungi	Root	Total dry biomass	55	47	4	1.92	0.192	1.67	0.167	1.8	0.18	1.91	0.191
English	587	122	Potentialisation of the biocontrol efficacy of arbuscular mycorrhizas fungi against cocoa black pod rot causing Phytophthora megakarya with natural flavonoid			>0.5	140	11.83215957	Theobroma cacao	Malvaceae	No_Fabaceae	Woody	taproot	Perennial	Woody	Mixed			Mixed	Mixed	Mixed	Phytophthora megakarya	Fungi	Shoot	Shoot fresh biomass	68.335	70.005	2	12.09	0.806101731	18.055	3.401183618	10.285	6.116473657	18.98	2.093036072
English	588	122	Potentialisation of the biocontrol efficacy of arbuscular mycorrhizas fungi against cocoa black pod rot causing Phytophthora megakarya with natural flavonoid			>0.5	140	11.83215957	Theobroma cacao	Malvaceae	No_Fabaceae	Woody	taproot	Perennial	Woody	Mixed			Mixed	Mixed	Mixed	Phytophthora megakarya	Fungi	Shoot	Root fresh biomass	68.335	70.005	2	7.615	1.42128463	12.2	4.610336213	10.145	2.821356057	14.28	2.149604615
English	589	122	Potentialisation of the biocontrol efficacy of arbuscular mycorrhizas fungi against cocoa black pod rot causing Phytophthora megakarya with natural flavonoid			>0.5	140	11.83215957	Theobroma cacao	Malvaceae	No_Fabaceae	Woody	taproot	Perennial	Woody	Mixed			Mixed	Mixed	Mixed	Phytophthora megakarya	Fungi	Shoot	Total fresh biomass	68.335	70.005	2	19.705	2.227386361	30.255	8.011519831	20.43	3.2951176	33.26	4.242640687
English	590	123	Protection of Tomato, Lycopersicon esculentum from Wilt Pathogen, Fusarium oxysporum f. sp. lycopersici by Arbuscular Mycorrhizal Fungi, Glomus sp.			<0.5	21	4.582575695	Lycopersicum esculentum	Solanaceae	No_Fabaceae	Herbaceous	fibrous	Annual	Annual_Herbaceous	Glomus spp.		Glomus	Glomeraceae	rhizophilic	Single	Fusarium oxysporum	Fungi	Root	Total dry biomass			3	21.3	2.13	29.6	2.96	15.3	1.53	23.9	2.39
English	591	124	Role of arbuscular mycorrhizal fungi as biocontrol agents against Fusarium verticillioides causing ear rot of Zea mays L. (Maize)			>0.5	35	5.916079783	Zea mays	Poaceae	No_Fabaceae	Herbaceous	fibrous	Annual	Annual_Herbaceous	Glomus deserticola	Glomus deserticola	Glomus	Glomeraceae	rhizophilic	Single	Fusarium verticillioides	Fungi	Root	Shoot dry biomass			3	2.84	0.284	5.24	0.524	3.746666667	1.717333204	5.326666667	0.553022001
English	592	124	Role of arbuscular mycorrhizal fungi as biocontrol agents against Fusarium verticillioides causing ear rot of Zea mays L. (Maize)			>0.5	35	5.916079783	Zea mays	Poaceae	No_Fabaceae	Herbaceous	fibrous	Annual	Annual_Herbaceous	Glomus clarum	Glomus clarum	Glomus	Glomeraceae	rhizophilic	Single	Fusarium verticillioides	Fungi	Root	Shoot dry biomass			3	2.84	0.284	6.77	0.677	3.746666667	1.717333204	7.823333333	0.565361241
English	593	124	Role of arbuscular mycorrhizal fungi as biocontrol agents against Fusarium verticillioides causing ear rot of Zea mays L. (Maize)			>0.5	35	5.916079783	Zea mays	Poaceae	No_Fabaceae	Herbaceous	fibrous	Annual	Annual_Herbaceous	Glomus deserticola	Glomus deserticola	Glomus	Glomeraceae	rhizophilic	Single	Fusarium verticillioides	Fungi	Root	Root dry biomass			3	1.01	0.101	0.73	0.073	1.403333333	0.321921315	1.06	0.135277493
English	594	124	Role of arbuscular mycorrhizal fungi as biocontrol agents against Fusarium verticillioides causing ear rot of Zea mays L. (Maize)			>0.5	35	5.916079783	Zea mays	Poaceae	No_Fabaceae	Herbaceous	fibrous	Annual	Annual_Herbaceous	Glomus clarum	Glomus clarum	Glomus	Glomeraceae	rhizophilic	Single	Fusarium verticillioides	Fungi	Root	Root dry biomass			3	1.01	0.101	1.14	0.114	1.403333333	0.321921315	1.516666667	0.358096821
English	595	124	Role of arbuscular mycorrhizal fungi as biocontrol agents against Fusarium verticillioides causing ear rot of Zea mays L. (Maize)			>0.5	35	5.916079783	Zea mays	Poaceae	No_Fabaceae	Herbaceous	fibrous	Annual	Annual_Herbaceous	Glomus deserticola	Glomus deserticola	Glomus	Glomeraceae	rhizophilic	Single	Fusarium verticillioides	Fungi	Root	Total dry biomass			3	3.85	0.385	5.97	0.597	5.15	1.95785597	6.386666667	0.6132971
English	596	124	Role of arbuscular mycorrhizal fungi as biocontrol agents against Fusarium verticillioides causing ear rot of Zea mays L. (Maize)			>0.5	35	5.916079783	Zea mays	Poaceae	No_Fabaceae	Herbaceous	fibrous	Annual	Annual_Herbaceous	Glomus clarum	Glomus clarum	Glomus	Glomeraceae	rhizophilic	Single	Fusarium verticillioides	Fungi	Root	Total dry biomass			3	3.85	0.385	7.91	0.791	5.15	1.95785597	9.34	0.900388805
English	597	125	Role of Melatonin in Arbuscular Mycorrhizal Fungi-Induced Resistance to Fusarium Wilt in Cucumber			>0.5	15	3.872983346	Cucumis sativus	Cucurbitaceae	No_Fabaceae	Herbaceous	taproot	Annual	Annual_Herbaceous	Glomus claroideum	Claroideoglomus claroideum	Claroideoglomus	Claroideoglomeraceae	rhizophilic	Single	Fusarium oxysporum	Fungi	Root	Shoot dry biomass	49	34.3	6	1.865755916	0.380689179	2.360858622	0.22535011	0.949302128	0.310605242	1.250584301	0.321508709
English	598	126	Role of the arbuscular mycorrhizal symbiosis in tolerance response against Armillaria mellea in lavender	7.7		>0.5	300	17.32050808	Lavandula angustifolia	Lamiaceae	No_Fabaceae	Herbaceous	taproot	Perennial	Perennial_Herbaceous	Rhizophagus irregularis	Rhizophagus irregularis	Rhizophagus	Glomeraceae	rhizophilic	Single	Armillaria mellea	Fungi	Root	Shoot dry biomass	36	29	8	30.2	3.02	41.5	4.15	21.2	2.12	41	4.1
English	599	127	Seed Metabolism and Pathogen Resistance Enhancement in Pisum sativum During Colonization of Arbuscular Mycorrhizal Fungi: An Integrative Metabolomics- Proteomics Approach	5.6	13	>0.5	68	8.246211251	Pisum sativum	Fabaceae	Fabaceae	Herbaceous	taproot	Annual	Annual_Herbaceous	Mixed			Mixed	Mixed	Mixed	Didymella pinodes	Fungi	Shoot	Shoot fresh biomass	67.84	64.48	3	69.47	18.51562313	93.21	18.51562313	37.67	18.51562313	63.21	18.51562313
English	600	127	Seed Metabolism and Pathogen Resistance Enhancement in Pisum sativum During Colonization of Arbuscular Mycorrhizal Fungi: An Integrative Metabolomics- Proteomics Approach	5.6	13	>0.5	68	8.246211251	Pisum sativum	Fabaceae	Fabaceae	Herbaceous	taproot	Annual	Annual_Herbaceous	Mixed			Mixed	Mixed	Mixed	Didymella pinodes	Fungi	Shoot	Root fresh biomass	67.84	64.48	3	1.24	0.190525589	2.27	0.190525589	0.81	0.190525589	1.71	0.190525589
English	601	127	Seed Metabolism and Pathogen Resistance Enhancement in Pisum sativum During Colonization of Arbuscular Mycorrhizal Fungi: An Integrative Metabolomics- Proteomics Approach	5.6	13	>0.5	68	8.246211251	Pisum sativum	Fabaceae	Fabaceae	Herbaceous	taproot	Annual	Annual_Herbaceous	Mixed			Mixed	Mixed	Mixed	Didymella pinodes	Fungi	Shoot	Total fresh biomass	67.84	64.48	3	70.71	20.63695108	95.48	46.05040716	38.48	6.736096793	64.92	58.29785588
English	602	127	Seed Metabolism and Pathogen Resistance Enhancement in Pisum sativum During Colonization of Arbuscular Mycorrhizal Fungi: An Integrative Metabolomics- Proteomics Approach	5.6	13	>0.5	68	8.246211251	Pisum sativum	Fabaceae	Fabaceae	Herbaceous	taproot	Annual	Annual_Herbaceous	Mixed			Mixed	Mixed	Mixed	Didymella pinodes	Fungi	Shoot	Shoot dry biomass	67.84	64.48	3	1.53	0.051961524	1.55	0.051961524	1.44	0.051961524	1.47	0.051961524
English	603	127	Seed Metabolism and Pathogen Resistance Enhancement in Pisum sativum During Colonization of Arbuscular Mycorrhizal Fungi: An Integrative Metabolomics- Proteomics Approach	5.6	13	>0.5	68	8.246211251	Pisum sativum	Fabaceae	Fabaceae	Herbaceous	taproot	Annual	Annual_Herbaceous	Mixed			Mixed	Mixed	Mixed	Didymella pinodes	Fungi	Shoot	Root dry biomass	67.84	64.48	3	1.03	0.138564065	1.64	0.138564065	0.75	0.138564065	1.46	0.138564065
English	604	127	Seed Metabolism and Pathogen Resistance Enhancement in Pisum sativum During Colonization of Arbuscular Mycorrhizal Fungi: An Integrative Metabolomics- Proteomics Approach	5.6	13	>0.5	68	8.246211251	Pisum sativum	Fabaceae	Fabaceae	Herbaceous	taproot	Annual	Annual_Herbaceous	Mixed			Mixed	Mixed	Mixed	Didymella pinodes	Fungi	Shoot	Total dry biomass	67.84	64.48	3	2.56	20.63695108	3.19	46.05040716	2.19	6.736096793	2.93	58.29785588
English	605	127	Seed Metabolism and Pathogen Resistance Enhancement in Pisum sativum During Colonization of Arbuscular Mycorrhizal Fungi: An Integrative Metabolomics- Proteomics Approach	5.6	13	>0.5	68	8.246211251	Pisum sativum	Fabaceae	Fabaceae	Herbaceous	taproot	Annual	Annual_Herbaceous	Mixed			Mixed	Mixed	Mixed	Didymella pinodes	Fungi	Shoot	Shoot fresh biomass	80.13	67.29	3	96.43	18.51562313	111.65	18.51562313	44.29	18.51562313	82.95	18.51562313
English	606	127	Seed Metabolism and Pathogen Resistance Enhancement in Pisum sativum During Colonization of Arbuscular Mycorrhizal Fungi: An Integrative Metabolomics- Proteomics Approach	5.6	13	>0.5	68	8.246211251	Pisum sativum	Fabaceae	Fabaceae	Herbaceous	taproot	Annual	Annual_Herbaceous	Mixed			Mixed	Mixed	Mixed	Didymella pinodes	Fungi	Shoot	Root fresh biomass	80.13	67.29	3	1.65	0.190525589	2.43	0.190525589	1.44	0.190525589	2.41	0.190525589
English	607	127	Seed Metabolism and Pathogen Resistance Enhancement in Pisum sativum During Colonization of Arbuscular Mycorrhizal Fungi: An Integrative Metabolomics- Proteomics Approach	5.6	13	>0.5	68	8.246211251	Pisum sativum	Fabaceae	Fabaceae	Herbaceous	taproot	Annual	Annual_Herbaceous	Mixed			Mixed	Mixed	Mixed	Didymella pinodes	Fungi	Shoot	Total fresh biomass	80.13	67.29	3	98.08	20.63695108	114.08	46.05040716	45.73	6.736096793	85.36	58.29785588
English	608	127	Seed Metabolism and Pathogen Resistance Enhancement in Pisum sativum During Colonization of Arbuscular Mycorrhizal Fungi: An Integrative Metabolomics- Proteomics Approach	5.6	13	>0.5	68	8.246211251	Pisum sativum	Fabaceae	Fabaceae	Herbaceous	taproot	Annual	Annual_Herbaceous	Mixed			Mixed	Mixed	Mixed	Didymella pinodes	Fungi	Shoot	Shoot dry biomass	80.13	67.29	3	1.59	0.051961524	1.6	0.051961524	1.45	0.051961524	1.54	0.051961524
English	609	127	Seed Metabolism and Pathogen Resistance Enhancement in Pisum sativum During Colonization of Arbuscular Mycorrhizal Fungi: An Integrative Metabolomics- Proteomics Approach	5.6	13	>0.5	68	8.246211251	Pisum sativum	Fabaceae	Fabaceae	Herbaceous	taproot	Annual	Annual_Herbaceous	Mixed			Mixed	Mixed	Mixed	Didymella pinodes	Fungi	Shoot	Root dry biomass	80.13	67.29	3	1.16	0.138564065	1.78	0.138564065	1.05	0.138564065	1.79	0.138564065
English	610	127	Seed Metabolism and Pathogen Resistance Enhancement in Pisum sativum During Colonization of Arbuscular Mycorrhizal Fungi: An Integrative Metabolomics- Proteomics Approach	5.6	13	>0.5	68	8.246211251	Pisum sativum	Fabaceae	Fabaceae	Herbaceous	taproot	Annual	Annual_Herbaceous	Mixed			Mixed	Mixed	Mixed	Didymella pinodes	Fungi	Shoot	Total dry biomass	80.13	67.29	3	2.75	20.63695108	3.38	46.05040716	2.5	6.736096793	3.33	58.29785588
Chinese	611	128	Studies on disease resistance of maize toward sheath blight induced by arbuscular mycorrhizal fungi	4.7	1.25	>0.5	60	7.745966692	Zea mays	Poaceae	No_Fabaceae	Herbaceous	fibrous	Annual	Annual_Herbaceous	Glomus mosseae	Funneliformis mosseae	Funneliformis	Glomeraceae	rhizophilic	Single	Rhiztonia solani	Fungi	Root	Shoot fresh biomass	22.75	16.97	2	15.9	10.06920056	23.5	8.202438662	12.15	5.33158513	22.34	5.925554826
Chinese	612	128	Studies on disease resistance of maize toward sheath blight induced by arbuscular mycorrhizal fungi	4.7	1.25	>0.5	60	7.745966692	Zea mays	Poaceae	No_Fabaceae	Herbaceous	fibrous	Annual	Annual_Herbaceous	Glomus mosseae	Funneliformis mosseae	Funneliformis	Glomeraceae	rhizophilic	Single	Rhiztonia solani	Fungi	Root	Root fresh biomass	22.75	16.97	2	6.92	1.697056275	7.46	0.438406204	5.93	1.541492783	11.61	0.339411255
Chinese	613	128	Studies on disease resistance of maize toward sheath blight induced by arbuscular mycorrhizal fungi	4.7	1.25	>0.5	60	7.745966692	Zea mays	Poaceae	No_Fabaceae	Herbaceous	fibrous	Annual	Annual_Herbaceous	Glomus mosseae	Funneliformis mosseae	Funneliformis	Glomeraceae	rhizophilic	Single	Rhiztonia solani	Fungi	Root	Total fresh biomass	22.75	16.97	2	22.82	11.76625684	30.96	8.640844866	18.08	6.873077913	33.95	6.264966081
English	614	129	Synergy between endophytic Bacillus amyloliquefaciens GGA and arbuscular mycorrhizal fungi induces plant defense responses against white rot of garlic and improves host plant growth	7.8	6.14	<0.5	90	9.486832981	Allium sativum	Amaryllidaceae	No_Fabaceae	Herbaceous	fibrous	Annual	Annual_Herbaceous	Mixed			Mixed	Mixed	Mixed	Sclerotium cepivorum	Fungi	Shoot	Shoot dry biomass	100	83.1	4	3.02	0.18	4.44	0.06	1.83	0.08	3.45	0.46
English	615	129	Synergy between endophytic Bacillus amyloliquefaciens GGA and arbuscular mycorrhizal fungi induces plant defense responses against white rot of garlic and improves host plant growth	7.8	6.14	<0.5	90	9.486832981	Allium sativum	Amaryllidaceae	No_Fabaceae	Herbaceous	fibrous	Annual	Annual_Herbaceous	Mixed			Mixed	Mixed	Mixed	Sclerotium cepivorum	Fungi	Shoot	Root dry biomass	100	83.1	4	0.91	0.002	1.14	0.034	0.59	0.004	0.88	0.008
English	616	129	Synergy between endophytic Bacillus amyloliquefaciens GGA and arbuscular mycorrhizal fungi induces plant defense responses against white rot of garlic and improves host plant growth	7.8	6.14	<0.5	90	9.486832981	Allium sativum	Amaryllidaceae	No_Fabaceae	Herbaceous	fibrous	Annual	Annual_Herbaceous	Mixed			Mixed	Mixed	Mixed	Sclerotium cepivorum	Fungi	Shoot	Total dry biomass	100	83.1	4	3.93	0.182	5.58	0.094	2.42	0.084	4.33	0.468
English	617	130	The arbuscular mycorrhizal fungus Rhizophagus intraradices reduces the root rot caused by Fusarium pseudograminearum in wheat	6.7	34.8	>0.5	70	8.366600265	Triticum aestivum	Poaceae	No_Fabaceae	Herbaceous	fibrous	Annual	Annual_Herbaceous	Rhizophagus intraradices	Rhizophagus intraradices	Rhizophagus	Glomeraceae	rhizophilic	Single	Fusarium pseudograminearum	Fungi	Root	Shoot dry biomass	67	77	10	4.35	0.091923882	4.12	0.332340187	3.43	0.205060967	4.36	0.480832611
English	618	130	The arbuscular mycorrhizal fungus Rhizophagus intraradices reduces the root rot caused by Fusarium pseudograminearum in wheat	6.7	34.8	>0.5	70	8.366600265	Triticum aestivum	Poaceae	No_Fabaceae	Herbaceous	fibrous	Annual	Annual_Herbaceous	Rhizophagus intraradices	Rhizophagus intraradices	Rhizophagus	Glomeraceae	rhizophilic	Single	Fusarium pseudograminearum	Fungi	Root	Root dry biomass	67	77	10	0.89	0.084852814	0.75	0.091923882	0.39	0.084852814	0.63	0.091923882
English	619	130	The arbuscular mycorrhizal fungus Rhizophagus intraradices reduces the root rot caused by Fusarium pseudograminearum in wheat	6.7	34.8	>0.5	70	8.366600265	Triticum aestivum	Poaceae	No_Fabaceae	Herbaceous	fibrous	Annual	Annual_Herbaceous	Rhizophagus intraradices	Rhizophagus intraradices	Rhizophagus	Glomeraceae	rhizophilic	Single	Fusarium pseudograminearum	Fungi	Root	Total dry biomass	67	77	10	5.24	0.176776695	4.87	0.424264069	3.82	0.28991378	4.99	0.572756493
English	620	131	The Effect of Salicyclic Acid and Endomycorrhizal Fungus Glomus etunicatum on Plant Development of Tomatoes and Fusarium Wilt Caused by Fusarium oxysporum f.sp lycopersici			>0.5			Lycopersicum esculentum	Solanaceae	No_Fabaceae	Herbaceous	fibrous	Annual	Annual_Herbaceous	Glomus etunicatium	Claroideoglomus etunicatum	Claroideoglomus	Claroideoglomeraceae	rhizophilic	Single	Fusarium pseudograminearum	Fungi	Root	Shoot dry biomass	62.3	53.2	4	9.4	0.94	15.4	1.54	9.4	0.94	12.4	1.24
English	621	131	The Effect of Salicyclic Acid and Endomycorrhizal Fungus Glomus etunicatum on Plant Development of Tomatoes and Fusarium Wilt Caused by Fusarium oxysporum f.sp lycopersici			>0.5			Lycopersicum esculentum	Solanaceae	No_Fabaceae	Herbaceous	fibrous	Annual	Annual_Herbaceous	Glomus etunicatium	Claroideoglomus etunicatum	Claroideoglomus	Claroideoglomeraceae	rhizophilic	Single	Fusarium pseudograminearum	Fungi	Root	Root dry biomass	62.3	53.2	4	6.5	0.65	21.1	2.11	3.6	0.36	21.6	2.16
English	622	131	The Effect of Salicyclic Acid and Endomycorrhizal Fungus Glomus etunicatum on Plant Development of Tomatoes and Fusarium Wilt Caused by Fusarium oxysporum f.sp lycopersici			>0.5			Lycopersicum esculentum	Solanaceae	No_Fabaceae	Herbaceous	fibrous	Annual	Annual_Herbaceous	Glomus etunicatium	Claroideoglomus etunicatum	Claroideoglomus	Claroideoglomeraceae	rhizophilic	Single	Fusarium pseudograminearum	Fungi	Root	Total dry biomass	62.3	53.2	4	15.9	1.59	36.5	3.65	13	1.3	34	3.4
English	623	132	The efficacy of Glomus mosseae and olive cake to control a chili papper (Capsicum annuum) damping off disease			<0.5	30	5.477225575	Capsicum spp.	Solanaceae	No_Fabaceae	Herbaceous	fibrous	Perennial	Perennial_Herbaceous	Funneliformis mosseae	Funneliformis mosseae	Funneliformis	Glomeraceae	rhizophilic	Single	Rhiztonia solani	Fungi	Root	Shoot fresh biomass	80	60	4	11.97	1.197	24.45	2.445	2.92	0.292	18.71	1.871
English	624	132	The efficacy of Glomus mosseae and olive cake to control a chili papper (Capsicum annuum) damping off disease			<0.5	30	5.477225575	Capsicum spp.	Solanaceae	No_Fabaceae	Herbaceous	fibrous	Perennial	Perennial_Herbaceous	Funneliformis mosseae	Funneliformis mosseae	Funneliformis	Glomeraceae	rhizophilic	Single	Rhiztonia solani	Fungi	Root	Root fresh biomass	80	60	4	3.45	0.345	10.16	1.016	2.01	0.201	6.11	0.611
English	625	132	The efficacy of Glomus mosseae and olive cake to control a chili papper (Capsicum annuum) damping off disease			<0.5	30	5.477225575	Capsicum spp.	Solanaceae	No_Fabaceae	Herbaceous	fibrous	Perennial	Perennial_Herbaceous	Funneliformis mosseae	Funneliformis mosseae	Funneliformis	Glomeraceae	rhizophilic	Single	Rhiztonia solani	Fungi	Root	Total fresh biomass	80	60	4	15.42	1.542	34.61	3.461	4.93	0.493	24.82	2.482
English	626	132	The efficacy of Glomus mosseae and olive cake to control a chili papper (Capsicum annuum) damping off disease			<0.5	30	5.477225575	Capsicum spp.	Solanaceae	No_Fabaceae	Herbaceous	fibrous	Perennial	Perennial_Herbaceous	Funneliformis mosseae	Funneliformis mosseae	Funneliformis	Glomeraceae	rhizophilic	Single	Rhiztonia solani	Fungi	Root	Shoot dry biomass	80	60	4	0.25	0.025	3.49	0.349	0.17	0.017	2.44	0.244
English	627	132	The efficacy of Glomus mosseae and olive cake to control a chili papper (Capsicum annuum) damping off disease			<0.5	30	5.477225575	Capsicum spp.	Solanaceae	No_Fabaceae	Herbaceous	fibrous	Perennial	Perennial_Herbaceous	Funneliformis mosseae	Funneliformis mosseae	Funneliformis	Glomeraceae	rhizophilic	Single	Rhiztonia solani	Fungi	Root	Root dry biomass	80	60	4	0.57	0.057	8.08	0.808	0.64	0.064	6.11	0.611
English	628	132	The efficacy of Glomus mosseae and olive cake to control a chili papper (Capsicum annuum) damping off disease			<0.5	30	5.477225575	Capsicum spp.	Solanaceae	No_Fabaceae	Herbaceous	fibrous	Perennial	Perennial_Herbaceous	Funneliformis mosseae	Funneliformis mosseae	Funneliformis	Glomeraceae	rhizophilic	Single	Rhiztonia solani	Fungi	Root	Total dry biomass	80	60	4	0.82	0.082	11.57	1.157	0.81	0.081	8.55	0.855
English	629	133	Trichoderma and Arbuscular Mycorrhizal Fungi Based Biocontrol of Fusarium udum Butler and Their Growth Promotion Effects on Pigeon Pea			>0.5	180	13.41640786	Cajanus cajan	Fabaceae	Fabaceae	Woody	taproot	Perennial	Woody	Rhizophagus irregularis	Rhizophagus irregularis	Rhizophagus	Glomeraceae	rhizophilic	Single	Fusarium udum	Fungi	Root	Total dry biomass	45.22	39.19	5	30.60057197	3.055320084	36.71750874	4.227710348	18.50969177	3.552697772	32.42770893	3.26848195
English	630	134	Vesicular-Arbuscular Mycorrhiza and Trichoderma virdi as deterrents against soil-borne root rot disease of sugar beet	7.5		>0.5	21	4.582575695	Beta vulgaris	Amaranthaceae	No_Fabaceae	Herbaceous	taproot	Annual	Annual_Herbaceous	Glomus spp.		Glomus	Glomeraceae	rhizophilic	Single	Rhizoctonia solani	Fungi	Root	Shoot fresh biomass	82	68	2	552.51	12.1480945	611.465	12.09859703	446.665	10.83994696	461.15	1.951614716
English	631	134	Vesicular-Arbuscular Mycorrhiza and Trichoderma virdi as deterrents against soil-borne root rot disease of sugar beet	7.5		>0.5	21	4.582575695	Beta vulgaris	Amaranthaceae	No_Fabaceae	Herbaceous	taproot	Annual	Annual_Herbaceous	Glomus spp.		Glomus	Glomeraceae	rhizophilic	Single	Fusarium solani	Fungi	Root	Shoot fresh biomass	82	70	2	552.51	12.1480945	611.465	12.09859703	441.97	14.12799349	457.774	2.82277027
English	632	134	Vesicular-Arbuscular Mycorrhiza and Trichoderma virdi as deterrents against soil-borne root rot disease of sugar beet	7.5		>0.5	21	4.582575695	Beta vulgaris	Amaranthaceae	No_Fabaceae	Herbaceous	taproot	Annual	Annual_Herbaceous	Glomus spp.		Glomus	Glomeraceae	rhizophilic	Single	Rhizoctonia solani	Fungi	Root	Root fresh biomass	82	68	2	928.36	58.49187294	971.605	41.25968068	806.915	21.48897508	879.47	9.008540392
English	633	134	Vesicular-Arbuscular Mycorrhiza and Trichoderma virdi as deterrents against soil-borne root rot disease of sugar beet	7.5		>0.5	21	4.582575695	Beta vulgaris	Amaranthaceae	No_Fabaceae	Herbaceous	taproot	Annual	Annual_Herbaceous	Glomus spp.		Glomus	Glomeraceae	rhizophilic	Single	Fusarium solani	Fungi	Root	Root fresh biomass	82	70	2	928.36	58.49187294	971.605	41.25968068	782.87	42.34155406	937.285	76.51602479
English	634	134	Vesicular-Arbuscular Mycorrhiza and Trichoderma virdi as deterrents against soil-borne root rot disease of sugar beet	7.5		>0.5	21	4.582575695	Beta vulgaris	Amaranthaceae	No_Fabaceae	Herbaceous	taproot	Annual	Annual_Herbaceous	Glomus spp.		Glomus	Glomeraceae	rhizophilic	Single	Rhizoctonia solani	Fungi	Root	Total fresh biomass	82	68	2	1480.87	70.63996744	1583.07	29.16108366	1253.58	10.64902812	1340.62	7.056925676
English	635	134	Vesicular-Arbuscular Mycorrhiza and Trichoderma virdi as deterrents against soil-borne root rot disease of sugar beet	7.5		>0.5	21	4.582575695	Beta vulgaris	Amaranthaceae	No_Fabaceae	Herbaceous	taproot	Annual	Annual_Herbaceous	Glomus spp.		Glomus	Glomeraceae	rhizophilic	Single	Fusarium solani	Fungi	Root	Total fresh biomass	82	70	2	1480.87	70.63996744	1583.07	29.16108366	1224.84	28.21356057	1395.059	79.33879506
English	636	134	Vesicular-Arbuscular Mycorrhiza and Trichoderma virdi as deterrents against soil-borne root rot disease of sugar beet	7.5		>0.5	21	4.582575695	Beta vulgaris	Amaranthaceae	No_Fabaceae	Herbaceous	taproot	Annual	Annual_Herbaceous	Glomus spp.		Glomus	Glomeraceae	rhizophilic	Single	Rhizoctonia solani	Fungi	Root	Shoot dry biomass	82	68	2	95.38	5.840702013	102.315	2.934493142	89.74	3.16783838	92.035	1.633416665
English	637	134	Vesicular-Arbuscular Mycorrhiza and Trichoderma virdi as deterrents against soil-borne root rot disease of sugar beet	7.5		>0.5	21	4.582575695	Beta vulgaris	Amaranthaceae	No_Fabaceae	Herbaceous	taproot	Annual	Annual_Herbaceous	Glomus spp.		Glomus	Glomeraceae	rhizophilic	Single	Fusarium solani	Fungi	Root	Shoot dry biomass	82	70	2	95.38	5.840702013	102.315	2.934493142	81.57	2.234457429	94.25	5.458864351
English	638	134	Vesicular-Arbuscular Mycorrhiza and Trichoderma virdi as deterrents against soil-borne root rot disease of sugar beet	7.5		>0.5	21	4.582575695	Beta vulgaris	Amaranthaceae	No_Fabaceae	Herbaceous	taproot	Annual	Annual_Herbaceous	Glomus spp.		Glomus	Glomeraceae	rhizophilic	Single	Rhizoctonia solani	Fungi	Root	Root dry biomass	82	68	2	181.425	11.71675936	193.55	7.976164492	166.72	9.008540392	177.095	2.962777413
English	639	134	Vesicular-Arbuscular Mycorrhiza and Trichoderma virdi as deterrents against soil-borne root rot disease of sugar beet	7.5		>0.5	21	4.582575695	Beta vulgaris	Amaranthaceae	No_Fabaceae	Herbaceous	taproot	Annual	Annual_Herbaceous	Glomus spp.		Glomus	Glomeraceae	rhizophilic	Single	Fusarium solani	Fungi	Root	Root dry biomass	82	70	2	181.425	11.71675936	193.55	7.976164492	158.74	10.45103823	182.5	9.192388155
English	640	134	Vesicular-Arbuscular Mycorrhiza and Trichoderma virdi as deterrents against soil-borne root rot disease of sugar beet	7.5		>0.5	21	4.582575695	Beta vulgaris	Amaranthaceae	No_Fabaceae	Herbaceous	taproot	Annual	Annual_Herbaceous	Glomus spp.		Glomus	Glomeraceae	rhizophilic	Single	Rhizoctonia solani	Fungi	Root	Total dry biomass	82	68	2	276.805	17.55746138	295.865	10.91065763	256.46	12.17637877	269.13	4.596194078
English	641	134	Vesicular-Arbuscular Mycorrhiza and Trichoderma virdi as deterrents against soil-borne root rot disease of sugar beet	7.5		>0.5	21	4.582575695	Beta vulgaris	Amaranthaceae	No_Fabaceae	Herbaceous	taproot	Annual	Annual_Herbaceous	Glomus spp.		Glomus	Glomeraceae	rhizophilic	Single	Fusarium solani	Fungi	Root	Total dry biomass	82	70	2	276.805	17.55746138	295.865	10.91065763	240.31	12.68549565	276.75	14.65125251
English	642	135	��-1,3-Glucanase activities in tomato roots inoculated with arbuscular mycorrhizal fungi and:or Phytophthora parasitica and their possible involvement in bioprotection			>0.5	14	3.741657387	Lycopersicum esculentum	Solanaceae	No_Fabaceae	Herbaceous	fibrous	Annual	Annual_Herbaceous	Glomus mosseae	Funneliformis mosseae	Funneliformis	Glomeraceae	rhizophilic	Single	Phytophthora parasitica	Fungi	Root	Shoot fresh biomass	56	58	5	6.356449676	0.635644968	7.241925242	0.724192524	4.280302196	0.42803022	8.321088327	0.832108833
English	643	135	��-1,3-Glucanase activities in tomato roots inoculated with arbuscular mycorrhizal fungi and:or Phytophthora parasitica and their possible involvement in bioprotection			>0.5	14	3.741657387	Lycopersicum esculentum	Solanaceae	No_Fabaceae	Herbaceous	fibrous	Annual	Annual_Herbaceous	Glomus intraradices	Rhizophagus intraradices	Rhizophagus	Glomeraceae	rhizophilic	Single	Phytophthora parasitica	Fungi	Root	Shoot fresh biomass	64	63	5	6.356449676	0.635644968	6.470797841	0.647079784	4.280302196	0.42803022	3.954045835	0.395404583
English	644	135	��-1,3-Glucanase activities in tomato roots inoculated with arbuscular mycorrhizal fungi and:or Phytophthora parasitica and their possible involvement in bioprotection			>0.5	14	3.741657387	Lycopersicum esculentum	Solanaceae	No_Fabaceae	Herbaceous	fibrous	Annual	Annual_Herbaceous	Glomus mosseae	Funneliformis mosseae	Funneliformis	Glomeraceae	rhizophilic	Single	Phytophthora parasitica	Fungi	Root	Root fresh biomass	56	58	5	2.322886358	0.232288636	2.16195421	0.216195421	1.202390879	0.120239088	2.015988126	0.201598813
English	645	135	��-1,3-Glucanase activities in tomato roots inoculated with arbuscular mycorrhizal fungi and:or Phytophthora parasitica and their possible involvement in bioprotection			>0.5	14	3.741657387	Lycopersicum esculentum	Solanaceae	No_Fabaceae	Herbaceous	fibrous	Annual	Annual_Herbaceous	Glomus intraradices	Rhizophagus intraradices	Rhizophagus	Glomeraceae	rhizophilic	Single	Phytophthora parasitica	Fungi	Root	Root fresh biomass	64	63	5	2.322886358	0.232288636	2.226905881	0.222690588	1.202390879	0.120239088	1.227719552	0.122771955
English	646	135	��-1,3-Glucanase activities in tomato roots inoculated with arbuscular mycorrhizal fungi and:or Phytophthora parasitica and their possible involvement in bioprotection			>0.5	14	3.741657387	Lycopersicum esculentum	Solanaceae	No_Fabaceae	Herbaceous	fibrous	Annual	Annual_Herbaceous	Glomus mosseae	Funneliformis mosseae	Funneliformis	Glomeraceae	rhizophilic	Single	Phytophthora parasitica	Fungi	Root	Total fresh biomass	56	58	5	8.679336035	0.867933603	9.403879452	0.940387945	5.482693075	0.548269307	10.33707645	1.033707645
English	647	135	��-1,3-Glucanase activities in tomato roots inoculated with arbuscular mycorrhizal fungi and:or Phytophthora parasitica and their possible involvement in bioprotection			>0.5	14	3.741657387	Lycopersicum esculentum	Solanaceae	No_Fabaceae	Herbaceous	fibrous	Annual	Annual_Herbaceous	Glomus intraradices	Rhizophagus intraradices	Rhizophagus	Glomeraceae	rhizophilic	Single	Phytophthora parasitica	Fungi	Root	Total fresh biomass	64	63	5	8.679336035	0.867933603	8.697703722	0.869770372	5.482693075	0.548269307	5.181765387	0.518176539
Chinese	648	136	Effects of arbuscular mycorrhizal fungi on biomass and disease-resistance enzyme activities of Cathay poplar against canker			>0.5	7	2.645751311	Populus cathayana	Salicaceae	No_Fabaceae	Woody	taproot	Perennial	Woody	Rhizophagus intraradices	Rhizophagus intraradices	Rhizophagus	Glomeraceae	rhizophilic	Single	Botryosphaeria dothidea	Fungi	Shoot	Shoot dry biomass	79.6	78.3	3	7.89	0.720533136	10.28	1.93123665	9.55	0.9647523	11.04	1.881007177
Chinese	649	136	Effects of arbuscular mycorrhizal fungi on biomass and disease-resistance enzyme activities of Cathay poplar against canker			>0.5	7	2.645751311	Populus cathayana	Salicaceae	No_Fabaceae	Woody	taproot	Perennial	Woody	Rhizophagus intraradices	Rhizophagus intraradices	Rhizophagus	Glomeraceae	rhizophilic	Single	Botryosphaeria dothidea	Fungi	Shoot	Root dry biomass	79.6	78.3	3	2.97	0.822724134	5.01	1.67316108	3.25	0.405299889	4.4	0.743049796
Chinese	650	136	Effects of arbuscular mycorrhizal fungi on biomass and disease-resistance enzyme activities of Cathay poplar against canker			>0.5	7	2.645751311	Populus cathayana	Salicaceae	No_Fabaceae	Woody	taproot	Perennial	Woody	Rhizophagus intraradices	Rhizophagus intraradices	Rhizophagus	Glomeraceae	rhizophilic	Single	Botryosphaeria dothidea	Fungi	Shoot	Total dry biomass	79.6	78.3	3	10.86	1.54325727	15.29	3.604397731	12.8	1.370052189	15.44	2.624056973
